# Supplementary material for: Bioinformatics Analysis Reveals PPR Genes Modulation by Ahyp-miR0005 Under Abiotic Stress Across Diverse Plant Species
Source: Plants (Basel). 2025 Sep 3;14(17):2757. doi: 10.3390/plants14172757 (PMC12430068; doi:10.3390/plants14172757)
Supplement: Supplementary file 1 [file plants-14-02757-s001.zip]

Archive with 11 entries (11 files):
- Figura S1 300 DPI.jpg
- Figura S2 300 DPI.jpg
- Figura S3 300 DPI.jpg
- Table S1_Oligonucleotides.xlsx
- Table S2_Targets_Ahyp_miR0005_all species.xlsx
- Table S3_miRNA_binding_sites_high_multiplicity.xlsx
- Table S4_Orthologous_PPRs_Targets.xlsx
- Table S5_Cytoscape_coexpresion_stress.xlsx
- Table S6_MEGA_distances (1).xls
- Table S7_HeatMap_PPRs.xlsx
- Table S8_Changes_in_eFP.xlsx
