# Supplementary material for: Bioinformatics Analysis Reveals PPR Genes Modulation by Ahyp-miR0005 Under Abiotic Stress Across Diverse Plant Species
Source: Plants (Basel). 2025 Sep 3;14(17):2757. doi: 10.3390/plants14172757 (PMC12430068; doi:10.3390/plants14172757)
Supplement: Supplementary file 1 [file plants-14-02757-s001.zip › Table S1_Oligonucleotides.xlsx]

## Sheet: Hoja1
	Table S1. Oligonucleotides are used for Ahyp-miR0005 targets.
	Gen	Fw sequence	Rv sequence
	AH021870-RA	TCAGCATCATGGTGGGACCAATC	AGTGGGGCTAATTGCTTCGGCT
	AH001564-RA	GGGGGGGTGTCTCAAATGGAGG	CATCAGGCTCGCAATGCTTC
	AH002709-RA	AGGGAAAGTGGCGGAATCTG	GATGACGGGGAGCGAAAACACACG
	AH001900-RA	AATTTTTTTGCCACCCACCCGAAGCC	GCCATTAAGTGGGTCCTGCTGCT
	AH008927-RA	TAGCGGGGGGATCGATCTAGGG	ATTCAACCGCGCGTCTGTCAGT
	AH011924-RA	CGATGCCCACCGAGGAAATA	GCAAGGGTGAAGAGAGAGGCAT
	AH015741-RA	AGCCATCTTCGTCGTCGTTTGGT	CAACACTCGGAGAACAGCCT
	AH010751-RA	CCGGGCAAGTTGATAAGGCT	ACATCCGGGGGAAACACCCAAA
	AH022052-RA	GGATGGTGGGGGGTTTTTTCGCTA	CCTCACACTAGCAGTTTGGGCA
	Ahyp-pre-miR0005	CACCGACTCAAGGGCATTTGACCTAA	CTGCGGAAATATGTGTGCTGATCT
	GADPH	TCAAGGAGGAATCCGAGGGC	AGTCAACAACACGGGAACTG
