# Supplementary material for: Bioinformatics Analysis Reveals PPR Genes Modulation by Ahyp-miR0005 Under Abiotic Stress Across Diverse Plant Species
Source: Plants (Basel). 2025 Sep 3;14(17):2757. doi: 10.3390/plants14172757 (PMC12430068; doi:10.3390/plants14172757)
Supplement: Supplementary file 1 [file plants-14-02757-s001.zip › Table S2_Targets_Ahyp_miR0005_all species.xlsx]

## Sheet: Ahyp_targets
	Table S2. Target genes predicted by psRNATarget for selected species.
	Specie	miRNA_Acc.	Target_Acc.	Expectation	Target_start	Target_end	miRNA_aligned_fragment	alignment	Target_aligned_fragment	Inhibition	Multiplicity	Phytozome_description or SolGENOMICS description
	Amaranthus hypochondriacus (Princes-of-Wales feather), transcript, JGI genomic project, Phytozome 13, 459_v2.1	uauaggugacaacauuagguu	AH021870-RA	0.5	1484	1504	UAUAGGUGACAACAUUAGGUU	:::::::::::::::.::::	UACCUAAUGUUGUCACUUAUA	Cleavage	2	(1 of 8) PF12854//PF13041 - PPR repeat (PPR_1) // PPR repeat family (PPR_2)
	Amaranthus hypochondriacus (Princes-of-Wales feather), transcript, JGI genomic project, Phytozome 13, 459_v2.1	uauaggugacaacauuagguu	AH001564-RA	1	1970	1990	UAUAGGUGACAACAUUAGGUU	:::.::::::::::.::::	GCCCUGAUGUUGUCACUUAUA	Cleavage	2	(1 of 31) PF01535//PF13041//PF13812 - PPR repeat (PPR) // PPR repeat family (PPR_2) // Pentatricopeptide repeat domain (PPR_3)
	Amaranthus hypochondriacus (Princes-of-Wales feather), transcript, JGI genomic project, Phytozome 13, 459_v2.1	uauaggugacaacauuagguu	AH008653-RA	1	605	625	UAUAGGUGACAACAUUAGGUU	:::::::::::.::.::::	UUCCUAAUGUUGUUACUUAUA	Cleavage	2	(1 of 16) PF01535//PF12854//PF13041 - PPR repeat (PPR) // PPR repeat (PPR_1) // PPR repeat family (PPR_2)
	Amaranthus hypochondriacus (Princes-of-Wales feather), transcript, JGI genomic project, Phytozome 13, 459_v2.1	uauaggugacaacauuagguu	AH011176-RA	1	977	997	UAUAGGUGACAACAUUAGGUU	:::.:::::::.:::::::	CUCCUGAUGUUGUUACCUAUA	Cleavage	3	(1 of 165) PF01535//PF13041 - PPR repeat (PPR) // PPR repeat family (PPR_2)
	Amaranthus hypochondriacus (Princes-of-Wales feather), transcript, JGI genomic project, Phytozome 13, 459_v2.1	uauaggugacaacauuagguu	AH011179-RA	1	233	253	UAUAGGUGACAACAUUAGGUU	.:::.:::::::.:::::::	UGCCUGAUGUUGUUACCUAUA	Cleavage	6	(1 of 364) PF13041 - PPR repeat family (PPR_2)
	Amaranthus hypochondriacus (Princes-of-Wales feather), transcript, JGI genomic project, Phytozome 13, 459_v2.1	uauaggugacaacauuagguu	AH011181-RA	1	1514	1534	UAUAGGUGACAACAUUAGGUU	..:::.:::::::.:::::::	GGCCUGAUGUUGUUACCUAUA	Cleavage	9	(1 of 16) PF01535//PF12854//PF13041 - PPR repeat (PPR) // PPR repeat (PPR_1) // PPR repeat family (PPR_2)
	Amaranthus hypochondriacus (Princes-of-Wales feather), transcript, JGI genomic project, Phytozome 13, 459_v2.1	uauaggugacaacauuagguu	AH011186-RA	1	209	229	UAUAGGUGACAACAUUAGGUU	.:::.:::::::.:::::::	UGCCUGAUGUUGUUACCUAUA	Cleavage	1	(1 of 364) PF13041 - PPR repeat family (PPR_2)
	Amaranthus hypochondriacus (Princes-of-Wales feather), transcript, JGI genomic project, Phytozome 13, 459_v2.1	uauaggugacaacauuagguu	AH001900-RA	1.5	1052	1072	UAUAGGUGACAACAUUAGGUU	:: ::::::::.:::::::	CCCCAAAUGUUGUUACCUAUA	Cleavage	3	(1 of 364) PF13041 - PPR repeat family (PPR_2)
	Amaranthus hypochondriacus (Princes-of-Wales feather), transcript, JGI genomic project, Phytozome 13, 459_v2.1	uauaggugacaacauuagguu	AH002709-RA	1.5	1693	1713	UAUAGGUGACAACAUUAGGUU	::::::::::::::::::: :	AACCUAAUGUUGUCACCUACA	Cleavage	2	(1 of 5) PF01713 - Smr domain (Smr)
	Amaranthus hypochondriacus (Princes-of-Wales feather), transcript, JGI genomic project, Phytozome 13, 459_v2.1	uauaggugacaacauuagguu	AH004914-RA	1.5	902	922	UAUAGGUGACAACAUUAGGUU	:::: ::::::::.:::::::	AACCGAAUGUUGUUACCUAUA	Cleavage	1	(1 of 16) PF01535//PF12854//PF13041 - PPR repeat (PPR) // PPR repeat (PPR_1) // PPR repeat family (PPR_2)
	Amaranthus hypochondriacus (Princes-of-Wales feather), transcript, JGI genomic project, Phytozome 13, 459_v2.1	uauaggugacaacauuagguu	AH011175-RA	1.5	275	295	UAUAGGUGACAACAUUAGGUU	:::: :::::::::::.::::	AACCCAAUGUUGUCACUUAUA	Cleavage	2	(1 of 364) PF13041 - PPR repeat family (PPR_2)
	Amaranthus hypochondriacus (Princes-of-Wales feather), transcript, JGI genomic project, Phytozome 13, 459_v2.1	uauaggugacaacauuagguu	AH019806-RA	1.5	1046	1066	UAUAGGUGACAACAUUAGGUU	.:::::::::::..:.::::	UGCCUAAUGUUGUUGCUUAUA	Cleavage	3	(1 of 9) PF13041//PF13812 - PPR repeat family (PPR_2) // Pentatricopeptide repeat domain (PPR_3)
	Amaranthus hypochondriacus (Princes-of-Wales feather), transcript, JGI genomic project, Phytozome 13, 459_v2.1	uauaggugacaacauuagguu	AH020450-RA	1.5	1415	1435	UAUAGGUGACAACAUUAGGUU	:::::: ::::::::::::	CUCCUAAUAUUGUCACCUAUA	Cleavage	2	(1 of 165) PF01535//PF13041 - PPR repeat (PPR) // PPR repeat family (PPR_2)
	Amaranthus hypochondriacus (Princes-of-Wales feather), transcript, JGI genomic project, Phytozome 13, 459_v2.1	uauaggugacaacauuagguu	AH005647-RA	2	1937	1957	UAUAGGUGACAACAUUAGGUU	:: .::::::::::.::::	UUCCGGAUGUUGUCACUUAUA	Cleavage	2	(1 of 16) PF01535//PF12854//PF13041 - PPR repeat (PPR) // PPR repeat (PPR_1) // PPR repeat family (PPR_2)
	Amaranthus hypochondriacus (Princes-of-Wales feather), transcript, JGI genomic project, Phytozome 13, 459_v2.1	uauaggugacaacauuagguu	AH008927-RA	2	1286	1306	UAUAGGUGACAACAUUAGGUU	:: .:::::::.:::::::	CUCCAGAUGUUGUUACCUAUA	Cleavage	3	(1 of 16) PF01535//PF12854//PF13041 - PPR repeat (PPR) // PPR repeat (PPR_1) // PPR repeat family (PPR_2)
	Amaranthus hypochondriacus (Princes-of-Wales feather), transcript, JGI genomic project, Phytozome 13, 459_v2.1	uauaggugacaacauuagguu	AH011175-RA	2	590	610	UAUAGGUGACAACAUUAGGUU	.::::::::: :.:::::::	UGCCUAAUGUUAUUACCUAUA	Translation	2	(1 of 364) PF13041 - PPR repeat family (PPR_2)
	Amaranthus hypochondriacus (Princes-of-Wales feather), transcript, JGI genomic project, Phytozome 13, 459_v2.1	uauaggugacaacauuagguu	AH011177-RA	2	980	1000	UAUAGGUGACAACAUUAGGUU	:::::::: ::.:::::::	CUCCUAAUGUGGUUACCUAUA	Translation	4	(1 of 165) PF01535//PF13041 - PPR repeat (PPR) // PPR repeat family (PPR_2)
	Amaranthus hypochondriacus (Princes-of-Wales feather), transcript, JGI genomic project, Phytozome 13, 459_v2.1	uauaggugacaacauuagguu	AH011179-RA	2	2066	2086	UAUAGGUGACAACAUUAGGUU	:::::::: ::.:::::::	CUCCUAAUGUGGUUACCUAUA	Translation	6	(1 of 364) PF13041 - PPR repeat family (PPR_2)
	Amaranthus hypochondriacus (Princes-of-Wales feather), transcript, JGI genomic project, Phytozome 13, 459_v2.1	uauaggugacaacauuagguu	AH011188-RA	2	125	145	UAUAGGUGACAACAUUAGGUU	.:::::::: ::.:::::::	UGCCUAAUGUGGUUACCUAUA	Translation	1	(1 of 364) PF13041 - PPR repeat family (PPR_2)
	Amaranthus hypochondriacus (Princes-of-Wales feather), transcript, JGI genomic project, Phytozome 13, 459_v2.1	uauaggugacaacauuagguu	AH011550-RA	2	80	100	UAUAGGUGACAACAUUAGGUU	:: ::::::::.:.:::::	CUCCAAAUGUUGUUAUCUAUA	Cleavage	1	(1 of 364) PF13041 - PPR repeat family (PPR_2)
	Amaranthus hypochondriacus (Princes-of-Wales feather), transcript, JGI genomic project, Phytozome 13, 459_v2.1	uauaggugacaacauuagguu	AH018525-RA	2	842	862	UAUAGGUGACAACAUUAGGUU	:::::::::::: ::.::::	CACCUAAUGUUGUAACUUAUA	Cleavage	2	(1 of 165) PF01535//PF13041 - PPR repeat (PPR) // PPR repeat family (PPR_2)
	Amaranthus hypochondriacus (Princes-of-Wales feather), transcript, JGI genomic project, Phytozome 13, 459_v2.1	uauaggugacaacauuagguu	AH018654-RA	2	1177	1197	UAUAGGUGACAACAUUAGGUU	:: :.:::::::::::::.	CUCCGAGUGUUGUCACCUAUG	Cleavage	1	(1 of 364) PF13041 - PPR repeat family (PPR_2)
	Amaranthus hypochondriacus (Princes-of-Wales feather), transcript, JGI genomic project, Phytozome 13, 459_v2.1	uauaggugacaacauuagguu	AH018876-RA	2	1356	1376	UAUAGGUGACAACAUUAGGUU	:::.:::::::::::.::::	AACUUAAUGUUGUCAUCUAUU	Cleavage	1	(1 of 2) PTHR11732:SF223 - ALDO-KETO REDUCTASE FAMILY 4 MEMBER C10
	Amaranthus hypochondriacus (Princes-of-Wales feather), transcript, JGI genomic project, Phytozome 13, 459_v2.1	uauaggugacaacauuagguu	AH001327-RA	2.5	1016	1036	UAUAGGUGACAACAUUAGGUU	:::.:::::::.:: ::::	CCCCUGAUGUUGUUACAUAUA	Cleavage	1	(1 of 1) PTHR24015:SF730 - PPR REPEAT DOMAIN-CONTAINING PROTEIN
	Amaranthus hypochondriacus (Princes-of-Wales feather), transcript, JGI genomic project, Phytozome 13, 459_v2.1	uauaggugacaacauuagguu	AH002709-RA	2.5	1168	1188	UAUAGGUGACAACAUUAGGUU	.:::::::: ::.::.::::	UGCCUAAUGUAGUUACUUAUA	Translation	2	(1 of 5) PF01713 - Smr domain (Smr)
	Amaranthus hypochondriacus (Princes-of-Wales feather), transcript, JGI genomic project, Phytozome 13, 459_v2.1	uauaggugacaacauuagguu	AH002755-RA	2.5	875	895	UAUAGGUGACAACAUUAGGUU	::::::::::.::.:::.	CUACUAAUGUUGUUACUUAUG	Cleavage	1	(1 of 5) K09377 - cysteine and glycine-rich protein (CSRP)
	Amaranthus hypochondriacus (Princes-of-Wales feather), transcript, JGI genomic project, Phytozome 13, 459_v2.1	uauaggugacaacauuagguu	AH002846-RA	2.5	581	601	UAUAGGUGACAACAUUAGGUU	::::::::: :.::.::::	UUCCUAAUGUUAUUACUUAUA	Translation	2	(1 of 364) PF13041 - PPR repeat family (PPR_2)
	Amaranthus hypochondriacus (Princes-of-Wales feather), transcript, JGI genomic project, Phytozome 13, 459_v2.1	uauaggugacaacauuagguu	AH004259-RA	2.5	1033	1053	UAUAGGUGACAACAUUAGGUU	::: ::::::::.:.:.::	CCCCUUAUGUUGUCGCUUGUA	Cleavage	1
	Amaranthus hypochondriacus (Princes-of-Wales feather), transcript, JGI genomic project, Phytozome 13, 459_v2.1	uauaggugacaacauuagguu	AH008138-RA	2.5	881	901	UAUAGGUGACAACAUUAGGUU	:: :::::::: :::::::	UUCCAAAUGUUGUAACCUAUA	Cleavage	2	(1 of 4) K17964 - leucine-rich PPR motif-containing protein, mitochondrial (LRPPRC)
	Amaranthus hypochondriacus (Princes-of-Wales feather), transcript, JGI genomic project, Phytozome 13, 459_v2.1	uauaggugacaacauuagguu	AH010751-RA	2.5	929	949	UAUAGGUGACAACAUUAGGUU	:.:::::::::::.::.:: :	AGCCUAAUGUUGUUACUUACA	Cleavage	2	(1 of 364) PF13041 - PPR repeat family (PPR_2)
	Amaranthus hypochondriacus (Princes-of-Wales feather), transcript, JGI genomic project, Phytozome 13, 459_v2.1	uauaggugacaacauuagguu	AH011177-RA	2.5	728	748	UAUAGGUGACAACAUUAGGUU	:::: ::::::::::: ::::	AACCCAAUGUUGUCACAUAUA	Cleavage	4	(1 of 165) PF01535//PF13041 - PPR repeat (PPR) // PPR repeat family (PPR_2)
	Amaranthus hypochondriacus (Princes-of-Wales feather), transcript, JGI genomic project, Phytozome 13, 459_v2.1	uauaggugacaacauuagguu	AH011178-RA	2.5	542	562	UAUAGGUGACAACAUUAGGUU	:::: ::::::::::: ::::	AACCCAAUGUUGUCACAUAUA	Cleavage	3	(1 of 165) PF01535//PF13041 - PPR repeat (PPR) // PPR repeat family (PPR_2)
	Amaranthus hypochondriacus (Princes-of-Wales feather), transcript, JGI genomic project, Phytozome 13, 459_v2.1	uauaggugacaacauuagguu	AH011181-RA	2.5	464	484	UAUAGGUGACAACAUUAGGUU	:::: ::::::::::: ::::	AACCCAAUGUUGUCACAUAUA	Cleavage	9	(1 of 16) PF01535//PF12854//PF13041 - PPR repeat (PPR) // PPR repeat (PPR_1) // PPR repeat family (PPR_2)
	Amaranthus hypochondriacus (Princes-of-Wales feather), transcript, JGI genomic project, Phytozome 13, 459_v2.1	uauaggugacaacauuagguu	AH011181-RA	2.5	779	799	UAUAGGUGACAACAUUAGGUU	:::: ::::::::::: ::::	AACCCAAUGUUGUCACAUAUA	Cleavage	9	(1 of 16) PF01535//PF12854//PF13041 - PPR repeat (PPR) // PPR repeat (PPR_1) // PPR repeat family (PPR_2)
	Amaranthus hypochondriacus (Princes-of-Wales feather), transcript, JGI genomic project, Phytozome 13, 459_v2.1	uauaggugacaacauuagguu	AH011181-RA	2.5	884	904	UAUAGGUGACAACAUUAGGUU	:::: ::::::::::: ::::	AACCCAAUGUUGUCACAUAUA	Cleavage	9	(1 of 16) PF01535//PF12854//PF13041 - PPR repeat (PPR) // PPR repeat (PPR_1) // PPR repeat family (PPR_2)
	Amaranthus hypochondriacus (Princes-of-Wales feather), transcript, JGI genomic project, Phytozome 13, 459_v2.1	uauaggugacaacauuagguu	AH011181-RA	2.5	989	1009	UAUAGGUGACAACAUUAGGUU	:::: ::::::::::: ::::	AACCCAAUGUUGUCACAUAUA	Cleavage	9	(1 of 16) PF01535//PF12854//PF13041 - PPR repeat (PPR) // PPR repeat (PPR_1) // PPR repeat family (PPR_2)
	Amaranthus hypochondriacus (Princes-of-Wales feather), transcript, JGI genomic project, Phytozome 13, 459_v2.1	uauaggugacaacauuagguu	AH011181-RA	2.5	1094	1114	UAUAGGUGACAACAUUAGGUU	:::: ::::::::::: ::::	AACCCAAUGUUGUCACAUAUA	Cleavage	9	(1 of 16) PF01535//PF12854//PF13041 - PPR repeat (PPR) // PPR repeat (PPR_1) // PPR repeat family (PPR_2)
	Amaranthus hypochondriacus (Princes-of-Wales feather), transcript, JGI genomic project, Phytozome 13, 459_v2.1	uauaggugacaacauuagguu	AH011185-RA	2.5	632	652	UAUAGGUGACAACAUUAGGUU	:::: ::::::::::: ::::	AACCCAAUGUUGUCACAUAUA	Cleavage	2	(1 of 364) PF13041 - PPR repeat family (PPR_2)
	Amaranthus hypochondriacus (Princes-of-Wales feather), transcript, JGI genomic project, Phytozome 13, 459_v2.1	uauaggugacaacauuagguu	AH011185-RA	2.5	830	850	UAUAGGUGACAACAUUAGGUU	..:::.:::::::. ::::::	GGCCUGAUGUUGUUUCCUAUA	Cleavage	2	(1 of 364) PF13041 - PPR repeat family (PPR_2)
	Amaranthus hypochondriacus (Princes-of-Wales feather), transcript, JGI genomic project, Phytozome 13, 459_v2.1	uauaggugacaacauuagguu	AH011924-RA	2.5	776	796	UAUAGGUGACAACAUUAGGUU	:::.::::::::::.: ::	CUCCUGAUGUUGUCACUUUUA	Cleavage	1	(1 of 364) PF13041 - PPR repeat family (PPR_2)
	Amaranthus hypochondriacus (Princes-of-Wales feather), transcript, JGI genomic project, Phytozome 13, 459_v2.1	uauaggugacaacauuagguu	AH012776-RA	2.5	1679	1699	UAUAGGUGACAACAUUAGGUU	::::::::: :.::.::::	UCCCUAAUGUUAUUACUUAUA	Translation	1	(1 of 31) PF01535//PF13041//PF13812 - PPR repeat (PPR) // PPR repeat family (PPR_2) // Pentatricopeptide repeat domain (PPR_3)
	Amaranthus hypochondriacus (Princes-of-Wales feather), transcript, JGI genomic project, Phytozome 13, 459_v2.1	uauaggugacaacauuagguu	AH015741-RA	2.5	1079	1099	UAUAGGUGACAACAUUAGGUU	:.:::::::::::.: .::::	AGCCUAAUGUUGUUAGUUAUA	Cleavage	1	(1 of 165) PF01535//PF13041 - PPR repeat (PPR) // PPR repeat family (PPR_2)
	Amaranthus hypochondriacus (Princes-of-Wales feather), transcript, JGI genomic project, Phytozome 13, 459_v2.1	uauaggugacaacauuagguu	AH016090-RA	2.5	860	880	UAUAGGUGACAACAUUAGGUU	:..: ::::::::.::.::::	AGUCAAAUGUUGUUACUUAUA	Cleavage	1	(1 of 364) PF13041 - PPR repeat family (PPR_2)
	Amaranthus hypochondriacus (Princes-of-Wales feather), transcript, JGI genomic project, Phytozome 13, 459_v2.1	uauaggugacaacauuagguu	AH016354-RA	2.5	275	295	UAUAGGUGACAACAUUAGGUU	:::::::::: ::..:::::	CACCUAAUGUUAUCGUCUAUA	Translation	1	(1 of 165) PF01535//PF13041 - PPR repeat (PPR) // PPR repeat family (PPR_2)
	Amaranthus hypochondriacus (Princes-of-Wales feather), transcript, JGI genomic project, Phytozome 13, 459_v2.1	uauaggugacaacauuagguu	AH018525-RA	2.5	947	967	UAUAGGUGACAACAUUAGGUU	..:: ::::::::.::.:::.	GGCCAAAUGUUGUUACUUAUG	Cleavage	2	(1 of 165) PF01535//PF13041 - PPR repeat (PPR) // PPR repeat family (PPR_2)
	Amaranthus hypochondriacus (Princes-of-Wales feather), transcript, JGI genomic project, Phytozome 13, 459_v2.1	uauaggugacaacauuagguu	AH020450-RA	2.5	881	901	UAUAGGUGACAACAUUAGGUU	:: ::: ::::::::::::	CUCCAAAUAUUGUCACCUAUA	Cleavage	2	(1 of 165) PF01535//PF13041 - PPR repeat (PPR) // PPR repeat family (PPR_2)
	Amaranthus hypochondriacus (Princes-of-Wales feather), transcript, JGI genomic project, Phytozome 13, 459_v2.1	uauaggugacaacauuagguu	AH022052-RA	2.5	1118	1138	UAUAGGUGACAACAUUAGGUU	:::: .::::::::.:.::::	AACCCGAUGUUGUCGCUUAUA	Cleavage	1	(1 of 31) PF01535//PF13041//PF13812 - PPR repeat (PPR) // PPR repeat family (PPR_2) // Pentatricopeptide repeat domain (PPR_3)
	Amaranthus hypochondriacus (Princes-of-Wales feather), transcript, JGI genomic project, Phytozome 13, 459_v2.1	uauaggugacaacauuagguu	AH023537-RA	2.5	806	826	UAUAGGUGACAACAUUAGGUU	:: :.::::::.::.::::	UUCCAAGUGUUGUUACUUAUA	Cleavage	2	(1 of 364) PF13041 - PPR repeat family (PPR_2)
	Amaranthus hypochondriacus (Princes-of-Wales feather), transcript, JGI genomic project, Phytozome 13, 459_v2.1	uauaggugacaacauuagguu	AH000127-RA	3	416	436	UAUAGGUGACAACAUUAGGUU	::::.::::::.::.:: :	CCCCUAGUGUUGUUACUUACA	Cleavage	1	(1 of 364) PF13041 - PPR repeat family (PPR_2)
	Amaranthus hypochondriacus (Princes-of-Wales feather), transcript, JGI genomic project, Phytozome 13, 459_v2.1	uauaggugacaacauuagguu	AH001807-RA	3	236	256	UAUAGGUGACAACAUUAGGUU	..::.::::::.::.:.::	CUUUUAGUGUUGUUACUUGUA	Cleavage	1	(1 of 30) 2.3.1.199 - Very-long-chain 3-oxoacyl-CoA synthase / Very-long-chain beta-ketoacyl-CoA synthase
	Amaranthus hypochondriacus (Princes-of-Wales feather), transcript, JGI genomic project, Phytozome 13, 459_v2.1	uauaggugacaacauuagguu	AH001986-RA	3	1670	1690	UAUAGGUGACAACAUUAGGUU	:::::::::: ::::: ::::	AACCUAAUGUAGUCACAUAUA	Translation	1	(1 of 165) PF01535//PF13041 - PPR repeat (PPR) // PPR repeat family (PPR_2)
	Amaranthus hypochondriacus (Princes-of-Wales feather), transcript, JGI genomic project, Phytozome 13, 459_v2.1	uauaggugacaacauuagguu	AH002846-RA	3	1421	1441	UAUAGGUGACAACAUUAGGUU	.:: :::::::: ::.::::	CGCCCAAUGUUGUAACUUAUA	Cleavage	2	(1 of 364) PF13041 - PPR repeat family (PPR_2)
	Amaranthus hypochondriacus (Princes-of-Wales feather), transcript, JGI genomic project, Phytozome 13, 459_v2.1	uauaggugacaacauuagguu	AH008138-RA	3	260	280	UAUAGGUGACAACAUUAGGUU	:: ::: :::::::::::.	UCCCGAAUAUUGUCACCUAUG	Cleavage	2	(1 of 4) K17964 - leucine-rich PPR motif-containing protein, mitochondrial (LRPPRC)
	Amaranthus hypochondriacus (Princes-of-Wales feather), transcript, JGI genomic project, Phytozome 13, 459_v2.1	uauaggugacaacauuagguu	AH008576-RA	3	518	538	UAUAGGUGACAACAUUAGGUU	:: ::::: :::::::.::::	AAACUAAUAUUGUCACUUAUA	Cleavage	2	(1 of 165) PF01535//PF13041 - PPR repeat (PPR) // PPR repeat family (PPR_2)
	Amaranthus hypochondriacus (Princes-of-Wales feather), transcript, JGI genomic project, Phytozome 13, 459_v2.1	uauaggugacaacauuagguu	AH008576-RA	3	1466	1486	UAUAGGUGACAACAUUAGGUU	:::::: ::::::: ::::	CUCCUAAUAUUGUCACAUAUA	Cleavage	2	(1 of 165) PF01535//PF13041 - PPR repeat (PPR) // PPR repeat family (PPR_2)
	Amaranthus hypochondriacus (Princes-of-Wales feather), transcript, JGI genomic project, Phytozome 13, 459_v2.1	uauaggugacaacauuagguu	AH011176-RA	3	557	577	UAUAGGUGACAACAUUAGGUU	:::: .:::::::::: ::::	AACCCGAUGUUGUCACAUAUA	Cleavage	3	(1 of 165) PF01535//PF13041 - PPR repeat (PPR) // PPR repeat family (PPR_2)
	Amaranthus hypochondriacus (Princes-of-Wales feather), transcript, JGI genomic project, Phytozome 13, 459_v2.1	uauaggugacaacauuagguu	AH011176-RA	3	662	682	UAUAGGUGACAACAUUAGGUU	:::: .:::::::::: ::::	AACCCGAUGUUGUCACAUAUA	Cleavage	3	(1 of 165) PF01535//PF13041 - PPR repeat (PPR) // PPR repeat family (PPR_2)
	Amaranthus hypochondriacus (Princes-of-Wales feather), transcript, JGI genomic project, Phytozome 13, 459_v2.1	uauaggugacaacauuagguu	AH011177-RA	3	518	538	UAUAGGUGACAACAUUAGGUU	:::: :.::::::::: ::::	AACCCAGUGUUGUCACAUAUA	Cleavage	4	(1 of 165) PF01535//PF13041 - PPR repeat (PPR) // PPR repeat family (PPR_2)
	Amaranthus hypochondriacus (Princes-of-Wales feather), transcript, JGI genomic project, Phytozome 13, 459_v2.1	uauaggugacaacauuagguu	AH011177-RA	3	623	643	UAUAGGUGACAACAUUAGGUU	:::: .:::::::::: ::::	AACCCGAUGUUGUCACAUAUA	Cleavage	4	(1 of 165) PF01535//PF13041 - PPR repeat (PPR) // PPR repeat family (PPR_2)
	Amaranthus hypochondriacus (Princes-of-Wales feather), transcript, JGI genomic project, Phytozome 13, 459_v2.1	uauaggugacaacauuagguu	AH011178-RA	3	647	667	UAUAGGUGACAACAUUAGGUU	:::: ::::::::::. ::::	AACCCAAUGUUGUCAUAUAUA	Cleavage	3	(1 of 165) PF01535//PF13041 - PPR repeat (PPR) // PPR repeat family (PPR_2)
	Amaranthus hypochondriacus (Princes-of-Wales feather), transcript, JGI genomic project, Phytozome 13, 459_v2.1	uauaggugacaacauuagguu	AH011178-RA	3	752	772	UAUAGGUGACAACAUUAGGUU	:::: .:::::::::: ::::	AACCCGAUGUUGUCACAUAUA	Cleavage	3	(1 of 165) PF01535//PF13041 - PPR repeat (PPR) // PPR repeat family (PPR_2)
	Amaranthus hypochondriacus (Princes-of-Wales feather), transcript, JGI genomic project, Phytozome 13, 459_v2.1	uauaggugacaacauuagguu	AH011179-RA	3	1436	1456	UAUAGGUGACAACAUUAGGUU	:::: .:::::::::: ::::	AACCCGAUGUUGUCACAUAUA	Cleavage	6	(1 of 364) PF13041 - PPR repeat family (PPR_2)
	Amaranthus hypochondriacus (Princes-of-Wales feather), transcript, JGI genomic project, Phytozome 13, 459_v2.1	uauaggugacaacauuagguu	AH011179-RA	3	1541	1561	UAUAGGUGACAACAUUAGGUU	:::: .:::::::::: ::::	AACCCGAUGUUGUCACAUAUA	Cleavage	6	(1 of 364) PF13041 - PPR repeat family (PPR_2)
	Amaranthus hypochondriacus (Princes-of-Wales feather), transcript, JGI genomic project, Phytozome 13, 459_v2.1	uauaggugacaacauuagguu	AH011179-RA	3	1646	1666	UAUAGGUGACAACAUUAGGUU	:::: .:::::::::: ::::	AACCCGAUGUUGUCACGUAUA	Cleavage	6	(1 of 364) PF13041 - PPR repeat family (PPR_2)
	Amaranthus hypochondriacus (Princes-of-Wales feather), transcript, JGI genomic project, Phytozome 13, 459_v2.1	uauaggugacaacauuagguu	AH011181-RA	3	1199	1219	UAUAGGUGACAACAUUAGGUU	:::: .:::::::::: ::::	AACCCGAUGUUGUCACGUAUA	Cleavage	9	(1 of 16) PF01535//PF12854//PF13041 - PPR repeat (PPR) // PPR repeat (PPR_1) // PPR repeat family (PPR_2)
	Amaranthus hypochondriacus (Princes-of-Wales feather), transcript, JGI genomic project, Phytozome 13, 459_v2.1	uauaggugacaacauuagguu	AH011181-RA	3	569	589	UAUAGGUGACAACAUUAGGUU	:::: :.::::::::: ::::	AACCCAGUGUUGUCACAUAUA	Cleavage	9	(1 of 16) PF01535//PF12854//PF13041 - PPR repeat (PPR) // PPR repeat (PPR_1) // PPR repeat family (PPR_2)
	Amaranthus hypochondriacus (Princes-of-Wales feather), transcript, JGI genomic project, Phytozome 13, 459_v2.1	uauaggugacaacauuagguu	AH011181-RA	3	674	694	UAUAGGUGACAACAUUAGGUU	:::: .:::::::::: ::::	AACCCGAUGUUGUCACAUAUA	Cleavage	9	(1 of 16) PF01535//PF12854//PF13041 - PPR repeat (PPR) // PPR repeat (PPR_1) // PPR repeat family (PPR_2)
	Amaranthus hypochondriacus (Princes-of-Wales feather), transcript, JGI genomic project, Phytozome 13, 459_v2.1	uauaggugacaacauuagguu	AH013147-RA	3	740	760	UAUAGGUGACAACAUUAGGUU	: ::::::: :::.::.:::.	AUCCUAAUGCUGUUACUUAUG	Cleavage	2	(1 of 1) PF01535//PF03018//PF13041//PF13812 - PPR repeat (PPR) // Dirigent-like protein (Dirigent) // PPR repeat family (PPR_2) // Pentatricopeptide repeat domain (PPR_3)
	Amaranthus hypochondriacus (Princes-of-Wales feather), transcript, JGI genomic project, Phytozome 13, 459_v2.1	uauaggugacaacauuagguu	AH014163-RA	3	1083	1103	UAUAGGUGACAACAUUAGGUU	:.: ::::::: ::::::::	CAUCAAAUGUUGCCACCUAUA	Cleavage	1	(1 of 1) PTHR10361:SF35 - SODIUM/PYRUVATE COTRANSPORTER BASS2, CHLOROPLASTIC
	Amaranthus hypochondriacus (Princes-of-Wales feather), transcript, JGI genomic project, Phytozome 13, 459_v2.1	uauaggugacaacauuagguu	AH014716-RA	3	981	1001	UAUAGGUGACAACAUUAGGUU	.:.: ::::::::::: ::::	GAUCAAAUGUUGUCACAUAUA	Cleavage	1	(1 of 2) PTHR10217//PTHR10217:SF520 - VOLTAGE AND LIGAND GATED POTASSIUM CHANNEL // SUBFAMILY NOT NAMED
	Amaranthus hypochondriacus (Princes-of-Wales feather), transcript, JGI genomic project, Phytozome 13, 459_v2.1	uauaggugacaacauuagguu	AH016698-RA	3	791	811	UAUAGGUGACAACAUUAGGUU	.:: ::::::: .:::::::	UGCCAAAUGUUGAUACCUAUA	Cleavage	1	(1 of 165) PF01535//PF13041 - PPR repeat (PPR) // PPR repeat family (PPR_2)
	Amaranthus hypochondriacus (Princes-of-Wales feather), transcript, JGI genomic project, Phytozome 13, 459_v2.1	uauaggugacaacauuagguu	AH016830-RA	3	4271	4290	UAUAGGUGACAACAUUAGGUU	:.:::: ::::::::.::::.	AGCCUA-UGUUGUCAUCUAUG	Cleavage	1	(1 of 1) PTHR23172:SF33 - AUXILIN-LIKE PROTEIN 1-RELATED
	Amaranthus hypochondriacus (Princes-of-Wales feather), transcript, JGI genomic project, Phytozome 13, 459_v2.1	uauaggugacaacauuagguu	AH017401-RA	3	344	364	UAUAGGUGACAACAUUAGGUU	:::: ::::::..:.:::.	GUCCUAUUGUUGUUGCUUAUG	Cleavage	1	(1 of 5) PTHR10174//PTHR10174:SF145 - RETINALDEHYDE BINDING PROTEIN-RELATED // SUBFAMILY NOT NAMED
	Amaranthus hypochondriacus (Princes-of-Wales feather), transcript, JGI genomic project, Phytozome 13, 459_v2.1	uauaggugacaacauuagguu	AH019806-RA	3	1256	1276	UAUAGGUGACAACAUUAGGUU	: :: ::::::::.:: ::::	ACCCGAAUGUUGUUACAUAUA	Cleavage	3	(1 of 9) PF13041//PF13812 - PPR repeat family (PPR_2) // Pentatricopeptide repeat domain (PPR_3)
	Amaranthus hypochondriacus (Princes-of-Wales feather), transcript, JGI genomic project, Phytozome 13, 459_v2.1	uauaggugacaacauuagguu	AH021047-RA	3	422	442	UAUAGGUGACAACAUUAGGUU	:::.:: :::::: :::::::	AACUUACUGUUGUAACCUAUA	Cleavage	1	(1 of 165) PF01535//PF13041 - PPR repeat (PPR) // PPR repeat family (PPR_2)
	Amaranthus hypochondriacus (Princes-of-Wales feather), transcript, JGI genomic project, Phytozome 13, 459_v2.1	uauaggugacaacauuagguu	AH023537-RA	3	281	301	UAUAGGUGACAACAUUAGGUU	:::.:::: ::.::.::::	CUCCUGAUGUGGUUACUUAUA	Translation	2	(1 of 364) PF13041 - PPR repeat family (PPR_2)
	Amaranthus hypochondriacus (Princes-of-Wales feather), transcript, JGI genomic project, Phytozome 13, 459_v2.1	uauaggugacaacauuagguu	AH000444-RA	3.5	2738	2758	UAUAGGUGACAACAUUAGGUU	:::: .:::::::.:: ::::	AACCCGAUGUUGUUACGUAUA	Cleavage	1	(1 of 31) PF01535//PF13041//PF13812 - PPR repeat (PPR) // PPR repeat family (PPR_2) // Pentatricopeptide repeat domain (PPR_3)
	Amaranthus hypochondriacus (Princes-of-Wales feather), transcript, JGI genomic project, Phytozome 13, 459_v2.1	uauaggugacaacauuagguu	AH001564-RA	3.5	2075	2095	UAUAGGUGACAACAUUAGGUU	:::::: ::::.:: ::::	GUCCUAAUAUUGUUACAUAUA	Cleavage	2	(1 of 31) PF01535//PF13041//PF13812 - PPR repeat (PPR) // PPR repeat family (PPR_2) // Pentatricopeptide repeat domain (PPR_3)
	Amaranthus hypochondriacus (Princes-of-Wales feather), transcript, JGI genomic project, Phytozome 13, 459_v2.1	uauaggugacaacauuagguu	AH001900-RA	3.5	737	757	UAUAGGUGACAACAUUAGGUU	.::::::::::: :.::::	UGCCUAAUGUUGUAUCUUAUA	Cleavage	3	(1 of 364) PF13041 - PPR repeat family (PPR_2)
	Amaranthus hypochondriacus (Princes-of-Wales feather), transcript, JGI genomic project, Phytozome 13, 459_v2.1	uauaggugacaacauuagguu	AH001900-RA	3.5	1682	1702	UAUAGGUGACAACAUUAGGUU	:::.:::: ::::: ::::	UUCCUGAUGUGGUCACAUAUA	Translation	3	(1 of 364) PF13041 - PPR repeat family (PPR_2)
	Amaranthus hypochondriacus (Princes-of-Wales feather), transcript, JGI genomic project, Phytozome 13, 459_v2.1	uauaggugacaacauuagguu	AH002398-RA	3.5	776	796	UAUAGGUGACAACAUUAGGUU	:::.:::: :::.:::::	CUACUAGUGUUAUCAUCUAUA	Translation	1
	Amaranthus hypochondriacus (Princes-of-Wales feather), transcript, JGI genomic project, Phytozome 13, 459_v2.1	uauaggugacaacauuagguu	AH002703-RA	3.5	446	466	UAUAGGUGACAACAUUAGGUU	:::::.::::::: :: ::::	AACCUGAUGUUGUAACAUAUA	Cleavage	1	(1 of 16) PF01535//PF12854//PF13041 - PPR repeat (PPR) // PPR repeat (PPR_1) // PPR repeat family (PPR_2)
	Amaranthus hypochondriacus (Princes-of-Wales feather), transcript, JGI genomic project, Phytozome 13, 459_v2.1	uauaggugacaacauuagguu	AH003383-RA	3.5	1334	1354	UAUAGGUGACAACAUUAGGUU	:.::::.:::::: :: ::::	AGCCUAGUGUUGUAACAUAUA	Cleavage	1	(1 of 5) K17710 - pentatricopeptide repeat domain-containing protein 1 (PTCD1)
	Amaranthus hypochondriacus (Princes-of-Wales feather), transcript, JGI genomic project, Phytozome 13, 459_v2.1	uauaggugacaacauuagguu	AH004212-RA	3.5	2216	2236	UAUAGGUGACAACAUUAGGUU	:::: ::::::: :::::::	AACCCAAUGUUGCCACCUAUU	Cleavage	1	(1 of 364) PF13041 - PPR repeat family (PPR_2)
	Amaranthus hypochondriacus (Princes-of-Wales feather), transcript, JGI genomic project, Phytozome 13, 459_v2.1	uauaggugacaacauuagguu	AH005647-RA	3.5	1097	1117	UAUAGGUGACAACAUUAGGUU	: ::.::::::.:: ::::	UUCAUAGUGUUGUUACAUAUA	Cleavage	2	(1 of 16) PF01535//PF12854//PF13041 - PPR repeat (PPR) // PPR repeat (PPR_1) // PPR repeat family (PPR_2)
	Amaranthus hypochondriacus (Princes-of-Wales feather), transcript, JGI genomic project, Phytozome 13, 459_v2.1	uauaggugacaacauuagguu	AH006428-RA	3.5	1249	1269	UAUAGGUGACAACAUUAGGUU	..:. : ::::::::.::.::	GGCUCAUUGUUGUCAUCUGUA	Cleavage	1	(1 of 2) PTHR23042:SF70 - TRANSCRIPTION FACTOR BHLH121
	Amaranthus hypochondriacus (Princes-of-Wales feather), transcript, JGI genomic project, Phytozome 13, 459_v2.1	uauaggugacaacauuagguu	AH007892-RA	3.5	1301	1321	UAUAGGUGACAACAUUAGGUU	::.:::::::.:::: ::	CUGCUGAUGUUGUUACCUUUA	Cleavage	1	(1 of 364) PF13041 - PPR repeat family (PPR_2)
	Amaranthus hypochondriacus (Princes-of-Wales feather), transcript, JGI genomic project, Phytozome 13, 459_v2.1	uauaggugacaacauuagguu	AH008653-RA	3.5	1244	1264	UAUAGGUGACAACAUUAGGUU	.::::::: :: :::.::::	UGCCUAAUGAUGCCACUUAUA	Cleavage	2	(1 of 16) PF01535//PF12854//PF13041 - PPR repeat (PPR) // PPR repeat (PPR_1) // PPR repeat family (PPR_2)
	Amaranthus hypochondriacus (Princes-of-Wales feather), transcript, JGI genomic project, Phytozome 13, 459_v2.1	uauaggugacaacauuagguu	AH008927-RA	3.5	1496	1516	UAUAGGUGACAACAUUAGGUU	:.:: .:::: ::.:::::::	AGCCGGAUGUGGUUACCUAUA	Translation	3	(1 of 16) PF01535//PF12854//PF13041 - PPR repeat (PPR) // PPR repeat (PPR_1) // PPR repeat family (PPR_2)
	Amaranthus hypochondriacus (Princes-of-Wales feather), transcript, JGI genomic project, Phytozome 13, 459_v2.1	uauaggugacaacauuagguu	AH008927-RA	3.5	1190	1210	UAUAGGUGACAACAUUAGGUU	:::.::::: : :::::::	UCCCUGAUGUUAUAACCUAUA	Translation	3	(1 of 16) PF01535//PF12854//PF13041 - PPR repeat (PPR) // PPR repeat (PPR_1) // PPR repeat family (PPR_2)
	Amaranthus hypochondriacus (Princes-of-Wales feather), transcript, JGI genomic project, Phytozome 13, 459_v2.1	uauaggugacaacauuagguu	AH010059-RA	3.5	590	610	UAUAGGUGACAACAUUAGGUU	:::: : ::::::::.::::	AACCCACAGUUGUCACUUAUA	Cleavage	1	(1 of 9) PF13041//PF13812 - PPR repeat family (PPR_2) // Pentatricopeptide repeat domain (PPR_3)
	Amaranthus hypochondriacus (Princes-of-Wales feather), transcript, JGI genomic project, Phytozome 13, 459_v2.1	uauaggugacaacauuagguu	AH010751-RA	3.5	614	634	UAUAGGUGACAACAUUAGGUU	.::: : ::: ::::::::::	GACCAACUGUCGUCACCUAUA	Translation	2	(1 of 364) PF13041 - PPR repeat family (PPR_2)
	Amaranthus hypochondriacus (Princes-of-Wales feather), transcript, JGI genomic project, Phytozome 13, 459_v2.1	uauaggugacaacauuagguu	AH010837-RA	3.5	2321	2341	UAUAGGUGACAACAUUAGGUU	: :::::::: :: ::.::::	AUCCUAAUGUCGUAACUUAUA	Translation	2	(1 of 16) PF01535//PF12854//PF13041 - PPR repeat (PPR) // PPR repeat (PPR_1) // PPR repeat family (PPR_2)
	Amaranthus hypochondriacus (Princes-of-Wales feather), transcript, JGI genomic project, Phytozome 13, 459_v2.1	uauaggugacaacauuagguu	AH010837-RA	3.5	1643	1663	UAUAGGUGACAACAUUAGGUU	::::::::::: ::.:: :	CUCCUAAUGUUGUAACUUACA	Cleavage	2	(1 of 16) PF01535//PF12854//PF13041 - PPR repeat (PPR) // PPR repeat (PPR_1) // PPR repeat family (PPR_2)
	Amaranthus hypochondriacus (Princes-of-Wales feather), transcript, JGI genomic project, Phytozome 13, 459_v2.1	uauaggugacaacauuagguu	AH011179-RA	3.5	1331	1351	UAUAGGUGACAACAUUAGGUU	:.:::.: ::: :::.:::::	AGCCUGACGUUAUCAUCUAUA	Translation	6	(1 of 364) PF13041 - PPR repeat family (PPR_2)
	Amaranthus hypochondriacus (Princes-of-Wales feather), transcript, JGI genomic project, Phytozome 13, 459_v2.1	uauaggugacaacauuagguu	AH011212-RA	3.5	1340	1360	UAUAGGUGACAACAUUAGGUU	:::::.::::::: :: ::::	AACCUGAUGUUGUGACAUAUA	Cleavage	2	(1 of 364) PF13041 - PPR repeat family (PPR_2)
	Amaranthus hypochondriacus (Princes-of-Wales feather), transcript, JGI genomic project, Phytozome 13, 459_v2.1	uauaggugacaacauuagguu	AH011212-RA	3.5	1130	1150	UAUAGGUGACAACAUUAGGUU	::::::::::: ::.: ::	CUCCUAAUGUUGUAACUUUUA	Cleavage	2	(1 of 364) PF13041 - PPR repeat family (PPR_2)
	Amaranthus hypochondriacus (Princes-of-Wales feather), transcript, JGI genomic project, Phytozome 13, 459_v2.1	uauaggugacaacauuagguu	AH012270-RA	3.5	602	622	UAUAGGUGACAACAUUAGGUU	::::.::::::.:.. :::	UCCCUAGUGUUGUUAUUAAUA	Cleavage	1	(1 of 2) PTHR33527:SF4 - F13F21.27 PROTEIN-RELATED
	Amaranthus hypochondriacus (Princes-of-Wales feather), transcript, JGI genomic project, Phytozome 13, 459_v2.1	uauaggugacaacauuagguu	AH012447-RA	3.5	962	982	UAUAGGUGACAACAUUAGGUU	:: ::::: ::.::.::::	CCCCAAAUGUGGUUACUUAUA	Translation	1	(1 of 165) PF01535//PF13041 - PPR repeat (PPR) // PPR repeat family (PPR_2)
	Amaranthus hypochondriacus (Princes-of-Wales feather), transcript, JGI genomic project, Phytozome 13, 459_v2.1	uauaggugacaacauuagguu	AH013147-RA	3.5	950	970	UAUAGGUGACAACAUUAGGUU	:::: .::::::: ::.::::	AACCAGAUGUUGUGACUUAUA	Cleavage	2	(1 of 1) PF01535//PF03018//PF13041//PF13812 - PPR repeat (PPR) // Dirigent-like protein (Dirigent) // PPR repeat family (PPR_2) // Pentatricopeptide repeat domain (PPR_3)
	Amaranthus hypochondriacus (Princes-of-Wales feather), transcript, JGI genomic project, Phytozome 13, 459_v2.1	uauaggugacaacauuagguu	AH014406-RA	3.5	689	709	UAUAGGUGACAACAUUAGGUU	.:: :::: :::.::.::::	UGCCGAAUGCUGUUACUUAUA	Cleavage	1	(1 of 5) K17710 - pentatricopeptide repeat domain-containing protein 1 (PTCD1)
	Amaranthus hypochondriacus (Princes-of-Wales feather), transcript, JGI genomic project, Phytozome 13, 459_v2.1	uauaggugacaacauuagguu	AH014437-RA	3.5	462	482	UAUAGGUGACAACAUUAGGUU	::.. .:::::::..::::::	AAUUGGAUGUUGUUGCCUAUA	Cleavage	1	(1 of 165) PF01535//PF13041 - PPR repeat (PPR) // PPR repeat family (PPR_2)
	Amaranthus hypochondriacus (Princes-of-Wales feather), transcript, JGI genomic project, Phytozome 13, 459_v2.1	uauaggugacaacauuagguu	AH014450-RA	3.5	1720	1740	UAUAGGUGACAACAUUAGGUU	:.:.:..::::::..:.:.::	AGCUUGGUGUUGUUGCUUGUA	Cleavage	1	(1 of 39) PTHR27005:SF7 - WALL-ASSOCIATED RECEPTOR KINASE-LIKE 1-RELATED
	Amaranthus hypochondriacus (Princes-of-Wales feather), transcript, JGI genomic project, Phytozome 13, 459_v2.1	uauaggugacaacauuagguu	AH014889-RA	3.5	749	769	UAUAGGUGACAACAUUAGGUU	::::::: ::: ::::::.	CCCCUAAUGCUGUGACCUAUG	Cleavage	1	(1 of 364) PF13041 - PPR repeat family (PPR_2)
	Amaranthus hypochondriacus (Princes-of-Wales feather), transcript, JGI genomic project, Phytozome 13, 459_v2.1	uauaggugacaacauuagguu	AH015997-RA	3.5	2559	2579	UAUAGGUGACAACAUUAGGUU	: ::.:: :::::::.::::	CAGCUGAUAUUGUCACUUAUA	Cleavage	1	(1 of 31) PF01535//PF13041//PF13812 - PPR repeat (PPR) // PPR repeat family (PPR_2) // Pentatricopeptide repeat domain (PPR_3)
	Amaranthus hypochondriacus (Princes-of-Wales feather), transcript, JGI genomic project, Phytozome 13, 459_v2.1	uauaggugacaacauuagguu	AH017636-RA	3.5	560	580	UAUAGGUGACAACAUUAGGUU	:::::::::::::: .:.	CUGCUAAUGUUGUCACCGGUG	Cleavage	1	(1 of 6) PTHR21576:SF33 - F14D16.8-RELATED
	Amaranthus hypochondriacus (Princes-of-Wales feather), transcript, JGI genomic project, Phytozome 13, 459_v2.1	uauaggugacaacauuagguu	AH019118-RA	3.5	816	836	UAUAGGUGACAACAUUAGGUU	:: .:: ::::.:::::::	GUCCAGAUAUUGUUACCUAUA	Cleavage	1	(1 of 9) PF13041//PF13812 - PPR repeat family (PPR_2) // Pentatricopeptide repeat domain (PPR_3)
	Amaranthus hypochondriacus (Princes-of-Wales feather), transcript, JGI genomic project, Phytozome 13, 459_v2.1	uauaggugacaacauuagguu	AH019806-RA	3.5	536	556	UAUAGGUGACAACAUUAGGUU	:.:::::::: ::::.::::	AGCCUAAUGUGUUCACUUAUA	Translation	3	(1 of 9) PF13041//PF13812 - PPR repeat family (PPR_2) // Pentatricopeptide repeat domain (PPR_3)
	Amaranthus hypochondriacus (Princes-of-Wales feather), transcript, JGI genomic project, Phytozome 13, 459_v2.1	uauaggugacaacauuagguu	AH020865-RA	3.5	683	703	UAUAGGUGACAACAUUAGGUU	:::::.:::::::::: : ::	AACCUGAUGUUGUCACAUUUA	Cleavage	1	(1 of 5) K17710 - pentatricopeptide repeat domain-containing protein 1 (PTCD1)
	Amaranthus hypochondriacus (Princes-of-Wales feather), transcript, JGI genomic project, Phytozome 13, 459_v2.1	uauaggugacaacauuagguu	AH021870-RA	3.5	434	454	UAUAGGUGACAACAUUAGGUU	.:: .::::: :.:::::::	UGCCGGAUGUUUUUACCUAUA	Translation	2	(1 of 8) PF12854//PF13041 - PPR repeat (PPR_1) // PPR repeat family (PPR_2)
	Amaranthus hypochondriacus (Princes-of-Wales feather), transcript, JGI genomic project, Phytozome 13, 459_v2.1	uauaggugacaacauuagguu	AH022444-RA	3.5	1130	1150	UAUAGGUGACAACAUUAGGUU	:.:: .:::: ::::.:::::	AGCCGGAUGUAGUCAUCUAUA	Translation	1	AH022444 - (1 of 1) PTHR24015:SF771 - F21B23.6 PROTEIN
	Arabidopsis thaliana, thaliana, JGI genomic project, Phytozome 13, 447_Araport11	uauaggugacaacauuagguu	AT1G03520.1	3	1209	1229	UAUAGGUGACAACAUUAGGUU	:..::::: ::::.::.::::	AGUCUAAUCUUGUUACUUAUA	Cleavage	1	Core-2/I-branching beta-1,6-N-acetylglucosaminyltransferase family protein
	Arabidopsis thaliana, thaliana, JGI genomic project, Phytozome 13, 447_Araport11	uauaggugacaacauuagguu	AT1G03520.2	3	477	497	UAUAGGUGACAACAUUAGGUU	:..::::: ::::.::.::::	AGUCUAAUCUUGUUACUUAUA	Cleavage	1	Core-2/I-branching beta-1,6-N-acetylglucosaminyltransferase family protein
	Arabidopsis thaliana, thaliana, JGI genomic project, Phytozome 13, 447_Araport11	uauaggugacaacauuagguu	AT1G06580.1	3.5	873	893	UAUAGGUGACAACAUUAGGUU	::::::::::::: :.::: :	AACCUAAUGUUGUAAUCUACA	Cleavage	2	Pentatricopeptide repeat (PPR) superfamily protein
	Arabidopsis thaliana, thaliana, JGI genomic project, Phytozome 13, 447_Araport11	uauaggugacaacauuagguu	AT1G06580.1	3.5	1188	1208	UAUAGGUGACAACAUUAGGUU	: :::::: :::::::.:: :	AUCCUAAUAUUGUCACUUACA	Cleavage	2	Pentatricopeptide repeat (PPR) superfamily protein
	Arabidopsis thaliana, thaliana, JGI genomic project, Phytozome 13, 447_Araport11	uauaggugacaacauuagguu	AT1G06580.2	3.5	680	700	UAUAGGUGACAACAUUAGGUU	::::::::::::: :.::: :	AACCUAAUGUUGUAAUCUACA	Cleavage	2	Pentatricopeptide repeat (PPR) superfamily protein
	Arabidopsis thaliana, thaliana, JGI genomic project, Phytozome 13, 447_Araport11	uauaggugacaacauuagguu	AT1G06580.2	3.5	995	1015	UAUAGGUGACAACAUUAGGUU	: :::::: :::::::.:: :	AUCCUAAUAUUGUCACUUACA	Cleavage	2	Pentatricopeptide repeat (PPR) superfamily protein
	Arabidopsis thaliana, thaliana, JGI genomic project, Phytozome 13, 447_Araport11	uauaggugacaacauuagguu	AT1G06580.3	3.5	677	697	UAUAGGUGACAACAUUAGGUU	::::::::::::: :.::: :	AACCUAAUGUUGUAAUCUACA	Cleavage	2	Pentatricopeptide repeat (PPR) superfamily protein
	Arabidopsis thaliana, thaliana, JGI genomic project, Phytozome 13, 447_Araport11	uauaggugacaacauuagguu	AT1G06580.3	3.5	992	1012	UAUAGGUGACAACAUUAGGUU	: :::::: :::::::.:: :	AUCCUAAUAUUGUCACUUACA	Cleavage	2	Pentatricopeptide repeat (PPR) superfamily protein
	Arabidopsis thaliana, thaliana, JGI genomic project, Phytozome 13, 447_Araport11	uauaggugacaacauuagguu	AT1G07740.1	3.5	980	1000	UAUAGGUGACAACAUUAGGUU	:::: .::::::: :.:::::	AACCAGAUGUUGUGAUCUAUA	Cleavage	1	Tetratricopeptide repeat (TPR)-like superfamily protein
	Arabidopsis thaliana, thaliana, JGI genomic project, Phytozome 13, 447_Araport11	uauaggugacaacauuagguu	AT1G09680.1	3	966	986	UAUAGGUGACAACAUUAGGUU	:: .::::: :::::::::	GCCCAGAUGUUUUCACCUAUA	Translation	2	Pentatricopeptide repeat (PPR) superfamily protein
	Arabidopsis thaliana, thaliana, JGI genomic project, Phytozome 13, 447_Araport11	uauaggugacaacauuagguu	AT1G09680.1	3.5	1596	1616	UAUAGGUGACAACAUUAGGUU	::::.:::::: :: ::::	UUCCUAGUGUUGUGACGUAUA	Cleavage	2	Pentatricopeptide repeat (PPR) superfamily protein
	Arabidopsis thaliana, thaliana, JGI genomic project, Phytozome 13, 447_Araport11	uauaggugacaacauuagguu	AT1G09900.1	2	602	622	UAUAGGUGACAACAUUAGGUU	.:: .::::::::::.::::	CGCCGGAUGUUGUCACUUAUA	Cleavage	1	Pentatricopeptide repeat (PPR-like) superfamily protein &mdash; (1 of 19) PF12854//PF13041 - PPR repeat (PPR_1) // PPR repeat family (PPR_2)
	Arabidopsis thaliana, thaliana, JGI genomic project, Phytozome 13, 447_Araport11	uauaggugacaacauuagguu	AT1G11710.1	3.5	921	941	UAUAGGUGACAACAUUAGGUU	..:::::::::::.: :: ::	GGCCUAAUGUUGUUAGCUUUA	Cleavage	1	Pentatricopeptide repeat (PPR) superfamily protein
	Arabidopsis thaliana, thaliana, JGI genomic project, Phytozome 13, 447_Araport11	uauaggugacaacauuagguu	AT1G11710.2	3.5	834	854	UAUAGGUGACAACAUUAGGUU	..:::::::::::.: :: ::	GGCCUAAUGUUGUUAGCUUUA	Cleavage	1	Pentatricopeptide repeat (PPR) superfamily protein
	Arabidopsis thaliana, thaliana, JGI genomic project, Phytozome 13, 447_Araport11	uauaggugacaacauuagguu	AT1G12615.1	3	236	256	UAUAGGUGACAACAUUAGGUU	::::::::::::: :: ::::	AACCUAAUGUUGUGACAUAUA	Cleavage	1	Pentatricopeptide (PPR) repeat protein
	Arabidopsis thaliana, thaliana, JGI genomic project, Phytozome 13, 447_Araport11	uauaggugacaacauuagguu	AT1G12700.1	3	569	589	UAUAGGUGACAACAUUAGGUU	:::::.:::: ::.::.::::	AACCUGAUGUGGUUACUUAUA	Translation	2	RNA processing FACTOR
	Arabidopsis thaliana, thaliana, JGI genomic project, Phytozome 13, 447_Araport11	uauaggugacaacauuagguu	AT1G12700.1	3	779	799	UAUAGGUGACAACAUUAGGUU	::.:::.::::::.:: ::::	AAUCUAGUGUUGUUACGUAUA	Cleavage	2	RNA processing FACTOR
	Arabidopsis thaliana, thaliana, JGI genomic project, Phytozome 13, 447_Araport11	uauaggugacaacauuagguu	AT1G12700.2	3	719	739	UAUAGGUGACAACAUUAGGUU	:::::.:::: ::.::.::::	AACCUGAUGUGGUUACUUAUA	Translation	2	RNA processing FACTOR
	Arabidopsis thaliana, thaliana, JGI genomic project, Phytozome 13, 447_Araport11	uauaggugacaacauuagguu	AT1G12700.2	3	929	949	UAUAGGUGACAACAUUAGGUU	::.:::.::::::.:: ::::	AAUCUAGUGUUGUUACGUAUA	Cleavage	2	RNA processing FACTOR
	Arabidopsis thaliana, thaliana, JGI genomic project, Phytozome 13, 447_Araport11	uauaggugacaacauuagguu	AT1G12700.3	3	675	695	UAUAGGUGACAACAUUAGGUU	:::::.:::: ::.::.::::	AACCUGAUGUGGUUACUUAUA	Translation	2	RNA processing FACTOR
	Arabidopsis thaliana, thaliana, JGI genomic project, Phytozome 13, 447_Araport11	uauaggugacaacauuagguu	AT1G12700.3	3	885	905	UAUAGGUGACAACAUUAGGUU	::.:::.::::::.:: ::::	AAUCUAGUGUUGUUACGUAUA	Cleavage	2	RNA processing FACTOR
	Arabidopsis thaliana, thaliana, JGI genomic project, Phytozome 13, 447_Araport11	uauaggugacaacauuagguu	AT1G31840.1	2	1389	1409	UAUAGGUGACAACAUUAGGUU	::::.:::::::::..:::.	CACCUGAUGUUGUCAUUUAUG	Cleavage	1	Tetratricopeptide repeat (TPR)-like superfamily protein &mdash; (1 of 186) PF01535//PF13041 - PPR repeat (PPR) // PPR repeat family (PPR_2)
	Arabidopsis thaliana, thaliana, JGI genomic project, Phytozome 13, 447_Araport11	uauaggugacaacauuagguu	AT1G31840.2	2	1473	1493	UAUAGGUGACAACAUUAGGUU	::::.:::::::::..:::.	CACCUGAUGUUGUCAUUUAUG	Cleavage	1	Tetratricopeptide repeat (TPR)-like superfamily protein &mdash; (1 of 186) PF01535//PF13041 - PPR repeat (PPR) // PPR repeat family (PPR_2)
	Arabidopsis thaliana, thaliana, JGI genomic project, Phytozome 13, 447_Araport11	uauaggugacaacauuagguu	AT1G51965.1	3.5	964	984	UAUAGGUGACAACAUUAGGUU	.:.:::::::::.. .::::	CGCUUAAUGUUGUUGGUUAUA	Cleavage	1	ABA Overly-Sensitive 5
	Arabidopsis thaliana, thaliana, JGI genomic project, Phytozome 13, 447_Araport11	uauaggugacaacauuagguu	AT1G52620.1	2.5	1897	1917	UAUAGGUGACAACAUUAGGUU	.::::: ::::::::::: :	UGCCUAACGUUGUCACCUACA	Cleavage	1	Pentatricopeptide repeat (PPR) superfamily protein &mdash; (1 of 424) PF13041 - PPR repeat family (PPR_2)
	Arabidopsis thaliana, thaliana, JGI genomic project, Phytozome 13, 447_Araport11	uauaggugacaacauuagguu	AT1G62590.1	3	1660	1680	UAUAGGUGACAACAUUAGGUU	:.::::::::::: ::::: :	AGCCUAAUGUUGUAACCUACA	Cleavage	2	Pentatricopeptide (PPR) repeat-containing protein
	Arabidopsis thaliana, thaliana, JGI genomic project, Phytozome 13, 447_Araport11	uauaggugacaacauuagguu	AT1G62590.1	3	925	945	UAUAGGUGACAACAUUAGGUU	.::: ::::::::.::::: :	GACCAAAUGUUGUUACCUACA	Cleavage	2	Pentatricopeptide (PPR) repeat-containing protein
	Arabidopsis thaliana, thaliana, JGI genomic project, Phytozome 13, 447_Araport11	uauaggugacaacauuagguu	AT1G62590.2	3	1660	1680	UAUAGGUGACAACAUUAGGUU	:.::::::::::: ::::: :	AGCCUAAUGUUGUAACCUACA	Cleavage	2	Pentatricopeptide (PPR) repeat-containing protein
	Arabidopsis thaliana, thaliana, JGI genomic project, Phytozome 13, 447_Araport11	uauaggugacaacauuagguu	AT1G62590.2	3	925	945	UAUAGGUGACAACAUUAGGUU	.::: ::::::::.::::: :	GACCAAAUGUUGUUACCUACA	Cleavage	2	Pentatricopeptide (PPR) repeat-containing protein
	Arabidopsis thaliana, thaliana, JGI genomic project, Phytozome 13, 447_Araport11	uauaggugacaacauuagguu	AT1G62670.1	3	1020	1040	UAUAGGUGACAACAUUAGGUU	.::: ::::::::.::::: :	GACCAAAUGUUGUUACCUACA	Cleavage	1	RNA processing factor 2
	Arabidopsis thaliana, thaliana, JGI genomic project, Phytozome 13, 447_Araport11	uauaggugacaacauuagguu	AT1G62670.2	3	863	883	UAUAGGUGACAACAUUAGGUU	.::: ::::::::.::::: :	GACCAAAUGUUGUUACCUACA	Cleavage	1	RNA processing factor 2
	Arabidopsis thaliana, thaliana, JGI genomic project, Phytozome 13, 447_Araport11	uauaggugacaacauuagguu	AT1G62680.1	3	759	779	UAUAGGUGACAACAUUAGGUU	.::: ::::::::.::::: :	GACCGAAUGUUGUUACCUACA	Cleavage	1	Pentatricopeptide repeat (PPR) superfamily protein
	Arabidopsis thaliana, thaliana, JGI genomic project, Phytozome 13, 447_Araport11	uauaggugacaacauuagguu	AT1G62680.2	3	688	708	UAUAGGUGACAACAUUAGGUU	.::: ::::::::.::::: :	GACCGAAUGUUGUUACCUACA	Cleavage	1	Pentatricopeptide repeat (PPR) superfamily protein
	Arabidopsis thaliana, thaliana, JGI genomic project, Phytozome 13, 447_Araport11	uauaggugacaacauuagguu	AT1G62914.1	3.5	1325	1345	UAUAGGUGACAACAUUAGGUU	: :::::: :: ::::.::::	AUCCUAAUAUUUUCACUUAUA	Translation	1	Pentatricopeptide (PPR) repeat-containing protein
	Arabidopsis thaliana, thaliana, JGI genomic project, Phytozome 13, 447_Araport11	uauaggugacaacauuagguu	AT1G62930.1	3	860	880	UAUAGGUGACAACAUUAGGUU	.::: ::::::::.::::: :	GACCAAAUGUUGUUACCUACA	Cleavage	1	Tetratricopeptide repeat (TPR)-like superfamily protein
	Arabidopsis thaliana, thaliana, JGI genomic project, Phytozome 13, 447_Araport11	uauaggugacaacauuagguu	AT1G63070.1	3	1478	1498	UAUAGGUGACAACAUUAGGUU	:.::::::::::: ::::: :	AGCCUAAUGUUGUAACCUACA	Cleavage	1	Pentatricopeptide (PPR) repeat-containing protein
	Arabidopsis thaliana, thaliana, JGI genomic project, Phytozome 13, 447_Araport11	uauaggugacaacauuagguu	AT1G63080.1	3.5	1113	1133	UAUAGGUGACAACAUUAGGUU	: :::::: :::::::.:: :	AUCCUAAUAUUGUCACUUACA	Cleavage	1	Pentatricopeptide repeat (PPR) superfamily protein
	Arabidopsis thaliana, thaliana, JGI genomic project, Phytozome 13, 447_Araport11	uauaggugacaacauuagguu	AT1G63080.2	3.5	1135	1155	UAUAGGUGACAACAUUAGGUU	: :::::: :::::::.:: :	AUCCUAAUAUUGUCACUUACA	Cleavage	1	Pentatricopeptide repeat (PPR) superfamily protein
	Arabidopsis thaliana, thaliana, JGI genomic project, Phytozome 13, 447_Araport11	uauaggugacaacauuagguu	AT1G63080.3	3.5	1120	1140	UAUAGGUGACAACAUUAGGUU	: :::::: :::::::.:: :	AUCCUAAUAUUGUCACUUACA	Cleavage	1	Pentatricopeptide repeat (PPR) superfamily protein
	Arabidopsis thaliana, thaliana, JGI genomic project, Phytozome 13, 447_Araport11	uauaggugacaacauuagguu	AT1G63130.1	3	1934	1954	UAUAGGUGACAACAUUAGGUU	:.::::::::::: ::::: :	AGCCUAAUGUUGUAACCUACA	Cleavage	2	Tetratricopeptide repeat (TPR)-like superfamily protein
	Arabidopsis thaliana, thaliana, JGI genomic project, Phytozome 13, 447_Araport11	uauaggugacaacauuagguu	AT1G63130.1	3	1199	1219	UAUAGGUGACAACAUUAGGUU	.::: ::::::::.::::: :	GACCAAAUGUUGUUACCUACA	Cleavage	2	Tetratricopeptide repeat (TPR)-like superfamily protein
	Arabidopsis thaliana, thaliana, JGI genomic project, Phytozome 13, 447_Araport11	uauaggugacaacauuagguu	AT1G63130.2	3	1934	1954	UAUAGGUGACAACAUUAGGUU	:.::::::::::: ::::: :	AGCCUAAUGUUGUAACCUACA	Cleavage	2	Tetratricopeptide repeat (TPR)-like superfamily protein
	Arabidopsis thaliana, thaliana, JGI genomic project, Phytozome 13, 447_Araport11	uauaggugacaacauuagguu	AT1G63130.2	3	1199	1219	UAUAGGUGACAACAUUAGGUU	.::: ::::::::.::::: :	GACCAAAUGUUGUUACCUACA	Cleavage	2	Tetratricopeptide repeat (TPR)-like superfamily protein
	Arabidopsis thaliana, thaliana, JGI genomic project, Phytozome 13, 447_Araport11	uauaggugacaacauuagguu	AT1G63150.1	1.5	974	994	UAUAGGUGACAACAUUAGGUU	.:::::::::::::::::: :	GACCUAAUGUUGUCACCUACA	Cleavage	1	Tetratricopeptide repeat (TPR)-like superfamily protein &mdash; (1 of 12) PTHR24015//PTHR24015:SF884 - FAMILY NOT NAMED // PENTATRICOPEPTIDE (PPR) REPEAT-CONTAINING PROTEIN
	Arabidopsis thaliana, thaliana, JGI genomic project, Phytozome 13, 447_Araport11	uauaggugacaacauuagguu	AT1G63150.2	1.5	974	994	UAUAGGUGACAACAUUAGGUU	.:::::::::::::::::: :	GACCUAAUGUUGUCACCUACA	Cleavage	1	Tetratricopeptide repeat (TPR)-like superfamily protein &mdash; (1 of 12) PTHR24015//PTHR24015:SF884 - FAMILY NOT NAMED // PENTATRICOPEPTIDE (PPR) REPEAT-CONTAINING PROTEIN
	Arabidopsis thaliana, thaliana, JGI genomic project, Phytozome 13, 447_Araport11	uauaggugacaacauuagguu	AT1G63230.1	3.5	802	822	UAUAGGUGACAACAUUAGGUU	:: : :::::::::.:::::	AAGCCCAUGUUGUCAUCUAUA	Cleavage	1	Tetratricopeptide repeat (TPR)-like superfamily protein
	Arabidopsis thaliana, thaliana, JGI genomic project, Phytozome 13, 447_Araport11	uauaggugacaacauuagguu	AT1G63320.1	3	323	343	UAUAGGUGACAACAUUAGGUU	:.::::::::::: ::::: :	AGCCUAAUGUUGUAACCUACA	Cleavage	1	Pentatricopeptide repeat (PPR) superfamily protein
	Arabidopsis thaliana, thaliana, JGI genomic project, Phytozome 13, 447_Araport11	uauaggugacaacauuagguu	AT1G63330.1	3	1420	1440	UAUAGGUGACAACAUUAGGUU	:.::::::::::: ::::: :	AGCCUAAUGUUGUAACCUACA	Cleavage	2	Pentatricopeptide repeat (PPR) superfamily protein
	Arabidopsis thaliana, thaliana, JGI genomic project, Phytozome 13, 447_Araport11	uauaggugacaacauuagguu	AT1G63330.1	3	685	705	UAUAGGUGACAACAUUAGGUU	.::: ::::::::.::::: :	GACCAAAUGUUGUUACCUACA	Cleavage	2	Pentatricopeptide repeat (PPR) superfamily protein
	Arabidopsis thaliana, thaliana, JGI genomic project, Phytozome 13, 447_Araport11	uauaggugacaacauuagguu	AT1G63330.2	3	1385	1405	UAUAGGUGACAACAUUAGGUU	:.::::::::::: ::::: :	AGCCUAAUGUUGUAACCUACA	Cleavage	2	Pentatricopeptide repeat (PPR) superfamily protein
	Arabidopsis thaliana, thaliana, JGI genomic project, Phytozome 13, 447_Araport11	uauaggugacaacauuagguu	AT1G63330.2	3	650	670	UAUAGGUGACAACAUUAGGUU	.::: ::::::::.::::: :	GACCAAAUGUUGUUACCUACA	Cleavage	2	Pentatricopeptide repeat (PPR) superfamily protein
	Arabidopsis thaliana, thaliana, JGI genomic project, Phytozome 13, 447_Araport11	uauaggugacaacauuagguu	AT1G63330.3	3	1385	1405	UAUAGGUGACAACAUUAGGUU	:.::::::::::: ::::: :	AGCCUAAUGUUGUAACCUACA	Cleavage	2	Pentatricopeptide repeat (PPR) superfamily protein
	Arabidopsis thaliana, thaliana, JGI genomic project, Phytozome 13, 447_Araport11	uauaggugacaacauuagguu	AT1G63330.3	3	650	670	UAUAGGUGACAACAUUAGGUU	.::: ::::::::.::::: :	GACCAAAUGUUGUUACCUACA	Cleavage	2	Pentatricopeptide repeat (PPR) superfamily protein
	Arabidopsis thaliana, thaliana, JGI genomic project, Phytozome 13, 447_Araport11	uauaggugacaacauuagguu	AT1G64100.1	3.5	878	898	UAUAGGUGACAACAUUAGGUU	:::: .::::::: :.:::::	AACCCGAUGUUGUGAUCUAUA	Cleavage	2	Pentatricopeptide (PPR) repeat-containing protein
	Arabidopsis thaliana, thaliana, JGI genomic project, Phytozome 13, 447_Araport11	uauaggugacaacauuagguu	AT1G64100.1	3.5	518	538	UAUAGGUGACAACAUUAGGUU	:.:: .:::::::.:::: ::	AGCCCGAUGUUGUUACCUUUA	Cleavage	2	Pentatricopeptide (PPR) repeat-containing protein
	Arabidopsis thaliana, thaliana, JGI genomic project, Phytozome 13, 447_Araport11	uauaggugacaacauuagguu	AT1G64100.2	3.5	878	898	UAUAGGUGACAACAUUAGGUU	:::: .::::::: :.:::::	AACCCGAUGUUGUGAUCUAUA	Cleavage	2	Pentatricopeptide (PPR) repeat-containing protein
	Arabidopsis thaliana, thaliana, JGI genomic project, Phytozome 13, 447_Araport11	uauaggugacaacauuagguu	AT1G64100.2	3.5	518	538	UAUAGGUGACAACAUUAGGUU	:.:: .:::::::.:::: ::	AGCCCGAUGUUGUUACCUUUA	Cleavage	2	Pentatricopeptide (PPR) repeat-containing protein
	Arabidopsis thaliana, thaliana, JGI genomic project, Phytozome 13, 447_Araport11	uauaggugacaacauuagguu	AT1G64100.3	3.5	878	898	UAUAGGUGACAACAUUAGGUU	:::: .::::::: :.:::::	AACCCGAUGUUGUGAUCUAUA	Cleavage	2	Pentatricopeptide (PPR) repeat-containing protein
	Arabidopsis thaliana, thaliana, JGI genomic project, Phytozome 13, 447_Araport11	uauaggugacaacauuagguu	AT1G64100.3	3.5	518	538	UAUAGGUGACAACAUUAGGUU	:.:: .:::::::.:::: ::	AGCCCGAUGUUGUUACCUUUA	Cleavage	2	Pentatricopeptide (PPR) repeat-containing protein
	Arabidopsis thaliana, thaliana, JGI genomic project, Phytozome 13, 447_Araport11	uauaggugacaacauuagguu	AT1G64580.1	2	655	675	UAUAGGUGACAACAUUAGGUU	:::::::::::::.::: :	UUCCUAAUGUUGUCAUCUACA	Cleavage	3	Pentatricopeptide repeat (PPR) superfamily protein &mdash; (1 of 19) PF12854//PF13041 - PPR repeat (PPR_1) // PPR repeat family (PPR_2)
	Arabidopsis thaliana, thaliana, JGI genomic project, Phytozome 13, 447_Araport11	uauaggugacaacauuagguu	AT1G64580.1	2	1075	1095	UAUAGGUGACAACAUUAGGUU	:::.::::::: :::::::	UCCCUGAUGUUGUGACCUAUA	Cleavage	3	Pentatricopeptide repeat (PPR) superfamily protein &mdash; (1 of 19) PF12854//PF13041 - PPR repeat (PPR_1) // PPR repeat family (PPR_2)
	Arabidopsis thaliana, thaliana, JGI genomic project, Phytozome 13, 447_Araport11	uauaggugacaacauuagguu	AT1G64580.1	3.5	970	990	UAUAGGUGACAACAUUAGGUU	::::::::: ::::.:: :	UUCCUAAUGUUUUCACUUACA	Translation	3	Pentatricopeptide repeat (PPR) superfamily protein &mdash; (1 of 19) PF12854//PF13041 - PPR repeat (PPR_1) // PPR repeat family (PPR_2)
	Arabidopsis thaliana, thaliana, JGI genomic project, Phytozome 13, 447_Araport11	uauaggugacaacauuagguu	AT1G64583.1	3.5	843	863	UAUAGGUGACAACAUUAGGUU	: :::::: ::::::.::::	AUCCUAAUAAUGUCACUUAUA	Cleavage	1	Tetratricopeptide repeat (TPR)-like superfamily protein
	Arabidopsis thaliana, thaliana, JGI genomic project, Phytozome 13, 447_Araport11	uauaggugacaacauuagguu	AT1G64583.2	3.5	830	850	UAUAGGUGACAACAUUAGGUU	: :::::: ::::::.::::	AUCCUAAUAAUGUCACUUAUA	Cleavage	1	Tetratricopeptide repeat (TPR)-like superfamily protein
	Arabidopsis thaliana, thaliana, JGI genomic project, Phytozome 13, 447_Araport11	uauaggugacaacauuagguu	AT1G74900.1	3.5	785	805	UAUAGGUGACAACAUUAGGUU	:: . .::::::::::.::::	AAAUAGAUGUUGUCACUUAUA	Cleavage	1	Pentatricopeptide repeat (PPR) superfamily protein
	Arabidopsis thaliana, thaliana, JGI genomic project, Phytozome 13, 447_Araport11	uauaggugacaacauuagguu	AT2G01740.1	2	539	559	UAUAGGUGACAACAUUAGGUU	.:: ::::::::.::.::::	CGCCGAAUGUUGUUACUUAUA	Cleavage	1	Tetratricopeptide repeat (TPR)-like superfamily protein &mdash; (1 of 19) PF12854//PF13041 - PPR repeat (PPR_1) // PPR repeat family (PPR_2)
	Arabidopsis thaliana, thaliana, JGI genomic project, Phytozome 13, 447_Araport11	uauaggugacaacauuagguu	AT2G06000.1	2.5	1046	1066	UAUAGGUGACAACAUUAGGUU	:::.:::::::.:: ::::	CUCCUGAUGUUGUUACAUAUA	Cleavage	1	Pentatricopeptide repeat (PPR) superfamily protein &mdash; (1 of 186) PF01535//PF13041 - PPR repeat (PPR) // PPR repeat family (PPR_2)
	Arabidopsis thaliana, thaliana, JGI genomic project, Phytozome 13, 447_Araport11	uauaggugacaacauuagguu	AT2G06000.2	2.5	1084	1104	UAUAGGUGACAACAUUAGGUU	:::.:::::::.:: ::::	CUCCUGAUGUUGUUACAUAUA	Cleavage	1	Pentatricopeptide repeat (PPR) superfamily protein &mdash; (1 of 186) PF01535//PF13041 - PPR repeat (PPR) // PPR repeat family (PPR_2)
	Arabidopsis thaliana, thaliana, JGI genomic project, Phytozome 13, 447_Araport11	uauaggugacaacauuagguu	AT2G31400.1	2	2046	2066	UAUAGGUGACAACAUUAGGUU	::::::::::: ::.::::	GUCCUAAUGUUGUAACUUAUA	Cleavage	2	s uncoupled 1 &mdash; (1 of 1) PF01713//PF13041//PF13812 - Smr domain (Smr) // PPR repeat family (PPR_2) // Pentatricopeptide repeat domain (PPR_3)
	Arabidopsis thaliana, thaliana, JGI genomic project, Phytozome 13, 447_Araport11	uauaggugacaacauuagguu	AT2G31400.1	3.5	1521	1541	UAUAGGUGACAACAUUAGGUU	.::::::::::: : .::::	UGCCUAAUGUUGUAAGUUAUA	Cleavage	2	s uncoupled 1 &mdash; (1 of 1) PF01713//PF13041//PF13812 - Smr domain (Smr) // PPR repeat family (PPR_2) // Pentatricopeptide repeat domain (PPR_3)
	Arabidopsis thaliana, thaliana, JGI genomic project, Phytozome 13, 447_Araport11	uauaggugacaacauuagguu	AT2G31400.2	2	1970	1990	UAUAGGUGACAACAUUAGGUU	::::::::::: ::.::::	GUCCUAAUGUUGUAACUUAUA	Cleavage	2	s uncoupled 1 &mdash; (1 of 1) PF01713//PF13041//PF13812 - Smr domain (Smr) // PPR repeat family (PPR_2) // Pentatricopeptide repeat domain (PPR_3)
	Arabidopsis thaliana, thaliana, JGI genomic project, Phytozome 13, 447_Araport11	uauaggugacaacauuagguu	AT2G31400.2	3.5	1445	1465	UAUAGGUGACAACAUUAGGUU	.::::::::::: : .::::	UGCCUAAUGUUGUAAGUUAUA	Cleavage	2	s uncoupled 1 &mdash; (1 of 1) PF01713//PF13041//PF13812 - Smr domain (Smr) // PPR repeat family (PPR_2) // Pentatricopeptide repeat domain (PPR_3)
	Arabidopsis thaliana, thaliana, JGI genomic project, Phytozome 13, 447_Araport11	uauaggugacaacauuagguu	AT2G39500.1	3.5	820	840	UAUAGGUGACAACAUUAGGUU	..::::.::::::..:.:: :	GGCCUAGUGUUGUUGCUUAGA	Cleavage	1	Hexose transporter
	Arabidopsis thaliana, thaliana, JGI genomic project, Phytozome 13, 447_Araport11	uauaggugacaacauuagguu	AT2G41720.1	3.5	1253	1273	UAUAGGUGACAACAUUAGGUU	:.:::::: ::::. ::::::	AGCCUAAUAUUGUUUCCUAUA	Cleavage	2	Tetratricopeptide repeat (TPR)-like superfamily protein
	Arabidopsis thaliana, thaliana, JGI genomic project, Phytozome 13, 447_Araport11	uauaggugacaacauuagguu	AT2G41720.1	3.5	1463	1483	UAUAGGUGACAACAUUAGGUU	:.:: ::::::::.::.:: :	AGCCAAAUGUUGUUACUUACA	Cleavage	2	Tetratricopeptide repeat (TPR)-like superfamily protein
	Arabidopsis thaliana, thaliana, JGI genomic project, Phytozome 13, 447_Araport11	uauaggugacaacauuagguu	AT2G41720.2	3.5	733	753	UAUAGGUGACAACAUUAGGUU	:.:::::: ::::. ::::::	AGCCUAAUAUUGUUUCCUAUA	Cleavage	2	Tetratricopeptide repeat (TPR)-like superfamily protein
	Arabidopsis thaliana, thaliana, JGI genomic project, Phytozome 13, 447_Araport11	uauaggugacaacauuagguu	AT2G41720.2	3.5	943	963	UAUAGGUGACAACAUUAGGUU	:.:: ::::::::.::.:: :	AGCCAAAUGUUGUUACUUACA	Cleavage	2	Tetratricopeptide repeat (TPR)-like superfamily protein
	Arabidopsis thaliana, thaliana, JGI genomic project, Phytozome 13, 447_Araport11	uauaggugacaacauuagguu	AT2G41720.3	3.5	1253	1273	UAUAGGUGACAACAUUAGGUU	:.:::::: ::::. ::::::	AGCCUAAUAUUGUUUCCUAUA	Cleavage	2	Tetratricopeptide repeat (TPR)-like superfamily protein
	Arabidopsis thaliana, thaliana, JGI genomic project, Phytozome 13, 447_Araport11	uauaggugacaacauuagguu	AT2G41720.3	3.5	1463	1483	UAUAGGUGACAACAUUAGGUU	:.:: ::::::::.::.:: :	AGCCAAAUGUUGUUACUUACA	Cleavage	2	Tetratricopeptide repeat (TPR)-like superfamily protein
	Arabidopsis thaliana, thaliana, JGI genomic project, Phytozome 13, 447_Araport11	uauaggugacaacauuagguu	AT2G42910.1	2.5	599	619	UAUAGGUGACAACAUUAGGUU	:::.::::::::.::::.	CGACUAGUGUUGUCAUCUAUG	Cleavage	1	Phosphoribosyltransferase family protein &mdash; (1 of 1) PTHR10210:SF34 - RIBOSE-PHOSPHATE PYROPHOSPHOKINASE 4
	Arabidopsis thaliana, thaliana, JGI genomic project, Phytozome 13, 447_Araport11	uauaggugacaacauuagguu	AT3G04760.1	2	1247	1267	UAUAGGUGACAACAUUAGGUU	: ::::::::::: ::.::::	AUCCUAAUGUUGUGACUUAUA	Cleavage	1	Pentatricopeptide repeat (PPR-like) superfamily protein &mdash; (1 of 424) PF13041 - PPR repeat family (PPR_2)
	Arabidopsis thaliana, thaliana, JGI genomic project, Phytozome 13, 447_Araport11	uauaggugacaacauuagguu	AT3G04760.2	2	1086	1106	UAUAGGUGACAACAUUAGGUU	: ::::::::::: ::.::::	AUCCUAAUGUUGUGACUUAUA	Cleavage	1	Pentatricopeptide repeat (PPR-like) superfamily protein &mdash; (1 of 424) PF13041 - PPR repeat family (PPR_2)
	Arabidopsis thaliana, thaliana, JGI genomic project, Phytozome 13, 447_Araport11	uauaggugacaacauuagguu	AT3G16010.1	2.5	2358	2378	UAUAGGUGACAACAUUAGGUU	:.:::.::: ::::::.::::	AGCCUGAUGGUGUCACUUAUA	Cleavage	1	Pentatricopeptide repeat (PPR-like) superfamily protein &mdash; (1 of 1) PTHR24015//PTHR24015:SF187 - FAMILY NOT NAMED // LEUCINE-RICH PPR MOTIF-CONTAINING PROTEIN, MITOCHONDRIAL
	Arabidopsis thaliana, thaliana, JGI genomic project, Phytozome 13, 447_Araport11	uauaggugacaacauuagguu	AT3G16710.1	3	787	807	UAUAGGUGACAACAUUAGGUU	.::: ::::::::.::::: :	GACCGAAUGUUGUUACCUACA	Cleavage	1	Pentatricopeptide repeat (PPR) superfamily protein
	Arabidopsis thaliana, thaliana, JGI genomic project, Phytozome 13, 447_Araport11	uauaggugacaacauuagguu	AT3G16710.2	3	818	838	UAUAGGUGACAACAUUAGGUU	.::: ::::::::.::::: :	GACCGAAUGUUGUUACCUACA	Cleavage	1	Pentatricopeptide repeat (PPR) superfamily protein
	Arabidopsis thaliana, thaliana, JGI genomic project, Phytozome 13, 447_Araport11	uauaggugacaacauuagguu	AT3G22470.1	3.5	895	915	UAUAGGUGACAACAUUAGGUU	:: ::.:::::::.:: ::::	AAGCUGAUGUUGUUACGUAUA	Cleavage	1	Pentatricopeptide repeat (PPR) superfamily protein
	Arabidopsis thaliana, thaliana, JGI genomic project, Phytozome 13, 447_Araport11	uauaggugacaacauuagguu	AT3G22470.2	3.5	895	915	UAUAGGUGACAACAUUAGGUU	:: ::.:::::::.:: ::::	AAGCUGAUGUUGUUACGUAUA	Cleavage	1	Pentatricopeptide repeat (PPR) superfamily protein
	Arabidopsis thaliana, thaliana, JGI genomic project, Phytozome 13, 447_Araport11	uauaggugacaacauuagguu	AT3G22670.1	2	1112	1132	UAUAGGUGACAACAUUAGGUU	: ::::::::::: ::.::::	AUCCUAAUGUUGUGACUUAUA	Cleavage	2	Pentatricopeptide repeat (PPR) superfamily protein &mdash; (1 of 186) PF01535//PF13041 - PPR repeat (PPR) // PPR repeat family (PPR_2)
	Arabidopsis thaliana, thaliana, JGI genomic project, Phytozome 13, 447_Araport11	uauaggugacaacauuagguu	AT3G22670.1	3	1007	1027	UAUAGGUGACAACAUUAGGUU	:::.:::::::.::.:: :	CUCCUGAUGUUGUUACUUACA	Cleavage	2	Pentatricopeptide repeat (PPR) superfamily protein &mdash; (1 of 186) PF01535//PF13041 - PPR repeat (PPR) // PPR repeat family (PPR_2)
	Arabidopsis thaliana, thaliana, JGI genomic project, Phytozome 13, 447_Araport11	uauaggugacaacauuagguu	AT3G42560.1	2.5	158	178	UAUAGGUGACAACAUUAGGUU	:::.:::: ::.:::::::	CCCCUGAUGUGGUUACCUAUA	Translation	1	Pentatricopeptide repeat (PPR) superfamily protein
	Arabidopsis thaliana, thaliana, JGI genomic project, Phytozome 13, 447_Araport11	uauaggugacaacauuagguu	AT4G02820.1	3	732	752	UAUAGGUGACAACAUUAGGUU	:::.:: ::::.::.::::	CUCCUGAUAUUGUUACUUAUA	Cleavage	1	Pentatricopeptide repeat (PPR) superfamily protein
	Arabidopsis thaliana, thaliana, JGI genomic project, Phytozome 13, 447_Araport11	uauaggugacaacauuagguu	AT4G19690.1	3.5	437	457	UAUAGGUGACAACAUUAGGUU	::::::::::.:::::	UUCGAAAUGUUGUCAUCUAUA	Cleavage	1	Iron-regulated transporter 1
	Arabidopsis thaliana, thaliana, JGI genomic project, Phytozome 13, 447_Araport11	uauaggugacaacauuagguu	AT4G19690.2	3.5	471	491	UAUAGGUGACAACAUUAGGUU	::::::::::.:::::	UUCGAAAUGUUGUCAUCUAUA	Cleavage	1	Iron-regulated transporter 1
	Arabidopsis thaliana, thaliana, JGI genomic project, Phytozome 13, 447_Araport11	uauaggugacaacauuagguu	AT4G20090.1	1.5	1879	1899	UAUAGGUGACAACAUUAGGUU	:::::.:::::::.::.::::	AACCUGAUGUUGUUACUUAUA	Cleavage	1	Pentatricopeptide repeat (PPR) superfamily protein &mdash; (1 of 25) PF01535//PF13041//PF13812 - PPR repeat (PPR) // PPR repeat family (PPR_2) // Pentatricopeptide repeat domain (PPR_3)
	Arabidopsis thaliana, thaliana, JGI genomic project, Phytozome 13, 447_Araport11	uauaggugacaacauuagguu	AT4G20090.2	1.5	1610	1630	UAUAGGUGACAACAUUAGGUU	:::::.:::::::.::.::::	AACCUGAUGUUGUUACUUAUA	Cleavage	1	Pentatricopeptide repeat (PPR) superfamily protein &mdash; (1 of 25) PF01535//PF13041//PF13812 - PPR repeat (PPR) // PPR repeat family (PPR_2) // Pentatricopeptide repeat domain (PPR_3)
	Arabidopsis thaliana, thaliana, JGI genomic project, Phytozome 13, 447_Araport11	uauaggugacaacauuagguu	AT4G26800.1	3	484	504	UAUAGGUGACAACAUUAGGUU	::: ::::::::.::::: :	CACCGAAUGUUGUUACCUACA	Cleavage	2	Pentatricopeptide repeat (PPR) superfamily protein
	Arabidopsis thaliana, thaliana, JGI genomic project, Phytozome 13, 447_Araport11	uauaggugacaacauuagguu	AT4G26800.1	3.5	694	714	UAUAGGUGACAACAUUAGGUU	: ::::::::: ::::.:: :	AUCCUAAUGUUUUCACUUACA	Translation	2	Pentatricopeptide repeat (PPR) superfamily protein
	Arabidopsis thaliana, thaliana, JGI genomic project, Phytozome 13, 447_Araport11	uauaggugacaacauuagguu	AT4G26800.2	3	782	802	UAUAGGUGACAACAUUAGGUU	::: ::::::::.::::: :	CACCGAAUGUUGUUACCUACA	Cleavage	2	Pentatricopeptide repeat (PPR) superfamily protein
	Arabidopsis thaliana, thaliana, JGI genomic project, Phytozome 13, 447_Araport11	uauaggugacaacauuagguu	AT4G26800.2	3.5	992	1012	UAUAGGUGACAACAUUAGGUU	: ::::::::: ::::.:: :	AUCCUAAUGUUUUCACUUACA	Translation	2	Pentatricopeptide repeat (PPR) superfamily protein
	Arabidopsis thaliana, thaliana, JGI genomic project, Phytozome 13, 447_Araport11	uauaggugacaacauuagguu	AT4G26800.3	3	498	518	UAUAGGUGACAACAUUAGGUU	::: ::::::::.::::: :	CACCGAAUGUUGUUACCUACA	Cleavage	2	Pentatricopeptide repeat (PPR) superfamily protein
	Arabidopsis thaliana, thaliana, JGI genomic project, Phytozome 13, 447_Araport11	uauaggugacaacauuagguu	AT4G26800.3	3.5	708	728	UAUAGGUGACAACAUUAGGUU	: ::::::::: ::::.:: :	AUCCUAAUGUUUUCACUUACA	Translation	2	Pentatricopeptide repeat (PPR) superfamily protein
	Arabidopsis thaliana, thaliana, JGI genomic project, Phytozome 13, 447_Araport11	uauaggugacaacauuagguu	AT4G29210.1	3.5	1692	1712	UAUAGGUGACAACAUUAGGUU	::: ::::::::. :::::.	UACCAAAUGUUGUUUCCUAUG	Cleavage	1	Gamma-glutamyl transpeptidase 4
	Arabidopsis thaliana, thaliana, JGI genomic project, Phytozome 13, 447_Araport11	uauaggugacaacauuagguu	AT4G29210.2	3.5	1815	1835	UAUAGGUGACAACAUUAGGUU	::: ::::::::. :::::.	UACCAAAUGUUGUUUCCUAUG	Cleavage	1	Gamma-glutamyl transpeptidase 4
	Arabidopsis thaliana, thaliana, JGI genomic project, Phytozome 13, 447_Araport11	uauaggugacaacauuagguu	AT4G31850.1	3.5	1331	1351	UAUAGGUGACAACAUUAGGUU	::::.::::::: :::: ::	UACCUGAUGUUGUAACCUUUA	Cleavage	1	Proton gradient regulation 3
	Arabidopsis thaliana, thaliana, JGI genomic project, Phytozome 13, 447_Araport11	uauaggugacaacauuagguu	AT4G39620.1	3	614	634	UAUAGGUGACAACAUUAGGUU	:::: :::::::: ::.::::	AACCCAAUGUUGUGACUUAUA	Cleavage	1	Tetratricopeptide repeat (TPR)-like superfamily protein
	Arabidopsis thaliana, thaliana, JGI genomic project, Phytozome 13, 447_Araport11	uauaggugacaacauuagguu	AT4G39620.2	3	614	634	UAUAGGUGACAACAUUAGGUU	:::: :::::::: ::.::::	AACCCAAUGUUGUGACUUAUA	Cleavage	1	Tetratricopeptide repeat (TPR)-like superfamily protein
	Arabidopsis thaliana, thaliana, JGI genomic project, Phytozome 13, 447_Araport11	uauaggugacaacauuagguu	AT5G02860.1	3	1142	1162	UAUAGGUGACAACAUUAGGUU	:::::.::::: :.::.::::	AACCUGAUGUUUUUACUUAUA	Translation	2	Pentatricopeptide repeat (PPR) superfamily protein
	Arabidopsis thaliana, thaliana, JGI genomic project, Phytozome 13, 447_Araport11	uauaggugacaacauuagguu	AT5G02860.1	3.5	2192	2212	UAUAGGUGACAACAUUAGGUU	:::.::::: ::::::: :	UCCCUGAUGUUAUCACCUACA	Translation	2	Pentatricopeptide repeat (PPR) superfamily protein
	Arabidopsis thaliana, thaliana, JGI genomic project, Phytozome 13, 447_Araport11	uauaggugacaacauuagguu	AT5G02860.2	3	1258	1278	UAUAGGUGACAACAUUAGGUU	:::::.::::: :.::.::::	AACCUGAUGUUUUUACUUAUA	Translation	2	Pentatricopeptide repeat (PPR) superfamily protein
	Arabidopsis thaliana, thaliana, JGI genomic project, Phytozome 13, 447_Araport11	uauaggugacaacauuagguu	AT5G02860.2	3.5	2308	2328	UAUAGGUGACAACAUUAGGUU	:::.::::: ::::::: :	UCCCUGAUGUUAUCACCUACA	Translation	2	Pentatricopeptide repeat (PPR) superfamily protein
	Arabidopsis thaliana, thaliana, JGI genomic project, Phytozome 13, 447_Araport11	uauaggugacaacauuagguu	AT5G02860.3	3	1258	1278	UAUAGGUGACAACAUUAGGUU	:::::.::::: :.::.::::	AACCUGAUGUUUUUACUUAUA	Translation	2	Pentatricopeptide repeat (PPR) superfamily protein
	Arabidopsis thaliana, thaliana, JGI genomic project, Phytozome 13, 447_Araport11	uauaggugacaacauuagguu	AT5G02860.3	3.5	2308	2328	UAUAGGUGACAACAUUAGGUU	:::.::::: ::::::: :	UCCCUGAUGUUAUCACCUACA	Translation	2	Pentatricopeptide repeat (PPR) superfamily protein
	Arabidopsis thaliana, thaliana, JGI genomic project, Phytozome 13, 447_Araport11	uauaggugacaacauuagguu	AT5G02860.4	3	1258	1278	UAUAGGUGACAACAUUAGGUU	:::::.::::: :.::.::::	AACCUGAUGUUUUUACUUAUA	Translation	2	Pentatricopeptide repeat (PPR) superfamily protein
	Arabidopsis thaliana, thaliana, JGI genomic project, Phytozome 13, 447_Araport11	uauaggugacaacauuagguu	AT5G02860.4	3.5	2308	2328	UAUAGGUGACAACAUUAGGUU	:::.::::: ::::::: :	UCCCUGAUGUUAUCACCUACA	Translation	2	Pentatricopeptide repeat (PPR) superfamily protein
	Arabidopsis thaliana, thaliana, JGI genomic project, Phytozome 13, 447_Araport11	uauaggugacaacauuagguu	AT5G02860.5	3	1213	1233	UAUAGGUGACAACAUUAGGUU	:::::.::::: :.::.::::	AACCUGAUGUUUUUACUUAUA	Translation	2	Pentatricopeptide repeat (PPR) superfamily protein
	Arabidopsis thaliana, thaliana, JGI genomic project, Phytozome 13, 447_Araport11	uauaggugacaacauuagguu	AT5G02860.5	3.5	2263	2283	UAUAGGUGACAACAUUAGGUU	:::.::::: ::::::: :	UCCCUGAUGUUAUCACCUACA	Translation	2	Pentatricopeptide repeat (PPR) superfamily protein
	Arabidopsis thaliana, thaliana, JGI genomic project, Phytozome 13, 447_Araport11	uauaggugacaacauuagguu	AT5G08310.1	3.5	2079	2099	UAUAGGUGACAACAUUAGGUU	:::::: ::::: .::.::::	AACCUACUGUUGCUACUUAUA	Cleavage	1	Tetratricopeptide repeat (TPR)-like superfamily protein
	Arabidopsis thaliana, thaliana, JGI genomic project, Phytozome 13, 447_Araport11	uauaggugacaacauuagguu	AT5G08310.2	3.5	1937	1957	UAUAGGUGACAACAUUAGGUU	:::::: ::::: .::.::::	AACCUACUGUUGCUACUUAUA	Cleavage	1	Tetratricopeptide repeat (TPR)-like superfamily protein
	Arabidopsis thaliana, thaliana, JGI genomic project, Phytozome 13, 447_Araport11	uauaggugacaacauuagguu	AT5G15010.1	3.5	1203	1223	UAUAGGUGACAACAUUAGGUU	:.:: ::::::::.::.:: :	AGCCCAAUGUUGUUACUUACA	Cleavage	1	Tetratricopeptide repeat (TPR)-like superfamily protein
	Arabidopsis thaliana, thaliana, JGI genomic project, Phytozome 13, 447_Araport11	uauaggugacaacauuagguu	AT5G16640.1	3	973	993	UAUAGGUGACAACAUUAGGUU	: :::.:: ::::.::.::::	AUCCUGAUAUUGUUACUUAUA	Cleavage	3	Pentatricopeptide repeat (PPR) superfamily protein
	Arabidopsis thaliana, thaliana, JGI genomic project, Phytozome 13, 447_Araport11	uauaggugacaacauuagguu	AT5G16640.1	3.5	658	678	UAUAGGUGACAACAUUAGGUU	:.::::::::::: :.::: :	AGCCUAAUGUUGUGAUCUACA	Cleavage	3	Pentatricopeptide repeat (PPR) superfamily protein
	Arabidopsis thaliana, thaliana, JGI genomic project, Phytozome 13, 447_Araport11	uauaggugacaacauuagguu	AT5G16640.1	3.5	1078	1098	UAUAGGUGACAACAUUAGGUU	:: .::::::: ::.::::	UUCCAGAUGUUGUAACUUAUA	Cleavage	3	Pentatricopeptide repeat (PPR) superfamily protein
	Arabidopsis thaliana, thaliana, JGI genomic project, Phytozome 13, 447_Araport11	uauaggugacaacauuagguu	AT5G22850.1	3.5	1719	1739	UAUAGGUGACAACAUUAGGUU	: .::::::::::.::. ::.	ACUCUAAUGUUGUUACUAAUG	Cleavage	1	Eukaryotic aspartyl protease family protein
	Arabidopsis thaliana, thaliana, JGI genomic project, Phytozome 13, 447_Araport11	uauaggugacaacauuagguu	AT5G38730.1	2	868	888	UAUAGGUGACAACAUUAGGUU	:::::: :::::::.::::	CUCCUAAUAUUGUCACUUAUA	Cleavage	1	Tetratricopeptide repeat (TPR)-like superfamily protein &mdash; (1 of 186) PF01535//PF13041 - PPR repeat (PPR) // PPR repeat family (PPR_2)
	Arabidopsis thaliana, thaliana, JGI genomic project, Phytozome 13, 447_Araport11	uauaggugacaacauuagguu	AT5G39710.1	2.5	1702	1722	UAUAGGUGACAACAUUAGGUU	.:::.::::::::::.:: :	UGCCUGAUGUUGUCACUUACA	Cleavage	3	Tetratricopeptide repeat (TPR)-like superfamily protein &mdash; (1 of 424) PF13041 - PPR repeat family (PPR_2)
	Arabidopsis thaliana, thaliana, JGI genomic project, Phytozome 13, 447_Araport11	uauaggugacaacauuagguu	AT5G39710.1	3	1072	1092	UAUAGGUGACAACAUUAGGUU	:::::.:::: :.::.::::	CACCUAGUGUUAUUACUUAUA	Translation	3	Tetratricopeptide repeat (TPR)-like superfamily protein &mdash; (1 of 424) PF13041 - PPR repeat family (PPR_2)
	Arabidopsis thaliana, thaliana, JGI genomic project, Phytozome 13, 447_Araport11	uauaggugacaacauuagguu	AT5G39710.1	3.5	757	777	UAUAGGUGACAACAUUAGGUU	::: ::::::::.::.:: :	UACCAAAUGUUGUUACUUACA	Cleavage	3	Tetratricopeptide repeat (TPR)-like superfamily protein &mdash; (1 of 424) PF13041 - PPR repeat family (PPR_2)
	Arabidopsis thaliana, thaliana, JGI genomic project, Phytozome 13, 447_Araport11	uauaggugacaacauuagguu	AT5G39980.1	3.5	1085	1105	UAUAGGUGACAACAUUAGGUU	:::::::::::::.: ::: :	AACCUAAUGUUGUUAGCUACA	Cleavage	1	Tetratricopeptide repeat (TPR)-like superfamily protein
	Arabidopsis thaliana, thaliana, JGI genomic project, Phytozome 13, 447_Araport11	uauaggugacaacauuagguu	AT5G40400.1	3.5	599	619	UAUAGGUGACAACAUUAGGUU	.::.::::::.::.:.::	GUGUUAGUGUUGUUACUUGUA	Cleavage	1	Pentatricopeptide repeat (PPR) superfamily protein
	Arabidopsis thaliana, thaliana, JGI genomic project, Phytozome 13, 447_Araport11	uauaggugacaacauuagguu	AT5G40400.2	3.5	806	826	UAUAGGUGACAACAUUAGGUU	.::.::::::.::.:.::	GUGUUAGUGUUGUUACUUGUA	Cleavage	1	Pentatricopeptide repeat (PPR) superfamily protein
	Arabidopsis thaliana, thaliana, JGI genomic project, Phytozome 13, 447_Araport11	uauaggugacaacauuagguu	AT5G40690.1	3.5	641	661	UAUAGGUGACAACAUUAGGUU	.: : :::: :::::::::::	GAACAAAUGAUGUCACCUAUA	Cleavage	1	Histone-lysine N-methyltransferase trithorax-like protein
	Arabidopsis thaliana, thaliana, JGI genomic project, Phytozome 13, 447_Araport11	uauaggugacaacauuagguu	AT5G41170.1	3	1616	1636	UAUAGGUGACAACAUUAGGUU	:.::::::::::: :: ::::	AGCCUAAUGUUGUAACAUAUA	Cleavage	2	Pentatricopeptide repeat (PPR-like) superfamily protein
	Arabidopsis thaliana, thaliana, JGI genomic project, Phytozome 13, 447_Araport11	uauaggugacaacauuagguu	AT5G41170.1	3	977	997	UAUAGGUGACAACAUUAGGUU	:::::: :: :::::::::	CUCCUAAUAUUUUCACCUAUA	Translation	2	Pentatricopeptide repeat (PPR-like) superfamily protein
	Arabidopsis thaliana, thaliana, JGI genomic project, Phytozome 13, 447_Araport11	uauaggugacaacauuagguu	AT5G41170.2	3	977	997	UAUAGGUGACAACAUUAGGUU	:::::: :: :::::::::	CUCCUAAUAUUUUCACCUAUA	Translation	1	Pentatricopeptide repeat (PPR-like) superfamily protein
	Arabidopsis thaliana, thaliana, JGI genomic project, Phytozome 13, 447_Araport11	uauaggugacaacauuagguu	AT5G41170.3	3	1365	1385	UAUAGGUGACAACAUUAGGUU	:.::::::::::: :: ::::	AGCCUAAUGUUGUAACAUAUA	Cleavage	2	Pentatricopeptide repeat (PPR-like) superfamily protein
	Arabidopsis thaliana, thaliana, JGI genomic project, Phytozome 13, 447_Araport11	uauaggugacaacauuagguu	AT5G41170.3	3	726	746	UAUAGGUGACAACAUUAGGUU	:::::: :: :::::::::	CUCCUAAUAUUUUCACCUAUA	Translation	2	Pentatricopeptide repeat (PPR-like) superfamily protein
	Arabidopsis thaliana, thaliana, JGI genomic project, Phytozome 13, 447_Araport11	uauaggugacaacauuagguu	AT5G46100.1	2.5	793	813	UAUAGGUGACAACAUUAGGUU	::: : ::::::.:::::::	CACCAACUGUUGUUACCUAUA	Cleavage	1	Pentatricopeptide repeat (PPR) superfamily protein &mdash; (1 of 186) PF01535//PF13041 - PPR repeat (PPR) // PPR repeat family (PPR_2)
	Arabidopsis thaliana, thaliana, JGI genomic project, Phytozome 13, 447_Araport11	uauaggugacaacauuagguu	AT5G46580.1	3	969	989	UAUAGGUGACAACAUUAGGUU	:.:::::::::::... ::::	AGCCUAAUGUUGUUGUGUAUA	Cleavage	1	Pentatricopeptide (PPR) repeat-containing protein
	Arabidopsis thaliana, thaliana, JGI genomic project, Phytozome 13, 447_Araport11	uauaggugacaacauuagguu	AT5G46680.1	2.5	1297	1317	UAUAGGUGACAACAUUAGGUU	:.:: :.:::::::::.:.::	AGCCGAGUGUUGUCACUUGUA	Cleavage	1	Pentatricopeptide repeat (PPR-like) superfamily protein &mdash; (1 of 19) PF12854//PF13041 - PPR repeat (PPR_1) // PPR repeat family (PPR_2)
	Arabidopsis thaliana, thaliana, JGI genomic project, Phytozome 13, 447_Araport11	uauaggugacaacauuagguu	AT5G61990.1	3.5	1577	1597	UAUAGGUGACAACAUUAGGUU	:.::::::: : ::::::::.	AGCCUAAUGCUUUCACCUAUG	Translation	1	Pentatricopeptide repeat (PPR) superfamily protein
	Arabidopsis thaliana, thaliana, JGI genomic project, Phytozome 13, 447_Araport11	uauaggugacaacauuagguu	AT5G67480.1	3.5	687	707	UAUAGGUGACAACAUUAGGUU	:: ::.:::: ::::.:::::	AAGCUGAUGUAGUCAUCUAUA	Translation	1	BTB and TAZ domain protein 4
	Arabidopsis thaliana, thaliana, JGI genomic project, Phytozome 13, 447_Araport11	uauaggugacaacauuagguu	AT5G67480.2	3.5	505	525	UAUAGGUGACAACAUUAGGUU	:: ::.:::: ::::.:::::	AAGCUGAUGUAGUCAUCUAUA	Translation	1	BTB and TAZ domain protein 4
	Arabidopsis thaliana, thaliana, JGI genomic project, Phytozome 13, 447_Araport11	uauaggugacaacauuagguu	AT5G67480.3	3.5	441	461	UAUAGGUGACAACAUUAGGUU	:: ::.:::: ::::.:::::	AAGCUGAUGUAGUCAUCUAUA	Translation	1	BTB and TAZ domain protein 4
	Solanum lycopersicum (tomate), cDNA, Solanaceae Genomics Network, ITAG 4.0 released on September 06, 2019	uauaggugacaacauuagguu	Solyc01g095110.4.1	3	1922	1942	UAUAGGUGACAACAUUAGGUU	.:::.:::::::.:: :::.	UGCCUGAUGUUGUUACAUAUG	Cleavage	1	(1 of 1) PTHR24015:SF771 - F21B23.6 PROTEIN
	Solanum lycopersicum (tomate), cDNA, Solanaceae Genomics Network, ITAG 4.0 released on September 06, 2019	uauaggugacaacauuagguu	Solyc01g096570.3.1	3.5	309	329	UAUAGGUGACAACAUUAGGUU	:.::::.:: :: ::::::::	AGCCUAGUGAUGACACCUAUA	Cleavage	1	(1 of 1) K18416 - 3'-5' exoribonuclease 1 [EC:3.1.-.-] (THEX1, ERI1)
	Solanum lycopersicum (tomate), cDNA, Solanaceae Genomics Network, ITAG 4.0 released on September 06, 2019	uauaggugacaacauuagguu	Solyc01g099530.3.1	3	2627	2647	UAUAGGUGACAACAUUAGGUU	::::::::: :::: ::::	GCCCUAAUGUUUUCACAUAUA	Translation	1	(1 of 1) PF13041//PF13668 - PPR repeat family (PPR_2) // Ferritin-like domain (Ferritin_2)
	Solanum lycopersicum (tomate), cDNA, Solanaceae Genomics Network, ITAG 4.0 released on September 06, 2019	uauaggugacaacauuagguu	Solyc01g100450.1.1	3	1610	1630	UAUAGGUGACAACAUUAGGUU	: :: :::::::::::.:: :	AUCCAAAUGUUGUCACUUACA	Cleavage	1	(1 of 1) IPR017944 - KaiA/RbsU helical domain
	Solanum lycopersicum (tomate), cDNA, Solanaceae Genomics Network, ITAG 4.0 released on September 06, 2019	uauaggugacaacauuagguu	Solyc01g101030.4.1	3.5	1601	1621	UAUAGGUGACAACAUUAGGUU	::.: :::::..::::::	CGACUGACGUUGUUGCCUAUA	Cleavage	1	(1 of 1) PF00557//PF08644//PF14826 - Metallopeptidase family M24 (Peptidase_M24) // FACT complex subunit (SPT16/CDC68) (SPT16) // FACT complex subunit SPT16 N-terminal lobe domain (FACT-Spt16_Nlob)
	Solanum lycopersicum (tomate), cDNA, Solanaceae Genomics Network, ITAG 4.0 released on September 06, 2019	uauaggugacaacauuagguu	Solyc01g104630.3.1	3.5	1099	1119	UAUAGGUGACAACAUUAGGUU	::::.::::::: :: ::::	CACCUGAUGUUGUGACAUAUA	Cleavage	1	(1 of 1) IPR000536//IPR002885//IPR011990 - Nuclear hormone receptor, ligand-binding domain // Pentatricopeptide repeat // Tetratricopeptide-like helical domain
	Solanum lycopersicum (tomate), cDNA, Solanaceae Genomics Network, ITAG 4.0 released on September 06, 2019	uauaggugacaacauuagguu	Solyc01g108410.3.1	3.5	1061	1081	UAUAGGUGACAACAUUAGGUU	:: .::::::: ::.::::	CUCCAGAUGUUGUGACUUAUA	Cleavage	2	(1 of 176) PF01535//PF13041 - PPR repeat (PPR) // PPR repeat family (PPR_2)
	Solanum lycopersicum (tomate), cDNA, Solanaceae Genomics Network, ITAG 4.0 released on September 06, 2019	uauaggugacaacauuagguu	Solyc01g108410.3.1	3.5	1376	1396	UAUAGGUGACAACAUUAGGUU	:: .::::::: ::.::::	UCCCAGAUGUUGUAACUUAUA	Cleavage	2	(1 of 176) PF01535//PF13041 - PPR repeat (PPR) // PPR repeat family (PPR_2)
	Solanum lycopersicum (tomate), cDNA, Solanaceae Genomics Network, ITAG 4.0 released on September 06, 2019	uauaggugacaacauuagguu	Solyc01g109060.4.1	3.5	1142	1162	UAUAGGUGACAACAUUAGGUU	.:: :.::::: .:::::::	UGCCGAGUGUUGCUACCUAUA	Cleavage	1	(1 of 176) PF01535//PF13041 - PPR repeat (PPR) // PPR repeat family (PPR_2)
	Solanum lycopersicum (tomate), cDNA, Solanaceae Genomics Network, ITAG 4.0 released on September 06, 2019	uauaggugacaacauuagguu	Solyc02g021270.3.1	2.5	1848	1868	UAUAGGUGACAACAUUAGGUU	:.::::::::::: .:.::::	AGCCUAAUGUUGUGGCUUAUA	Cleavage	1	(1 of 4) K17710 - pentatricopeptide repeat domain-containing protein 1 (PTCD1)
	Solanum lycopersicum (tomate), cDNA, Solanaceae Genomics Network, ITAG 4.0 released on September 06, 2019	uauaggugacaacauuagguu	Solyc02g032450.3.1	3.5	991	1011	UAUAGGUGACAACAUUAGGUU	.: : :::::::::::: :::	GAGCCAAUGUUGUCACCAAUA	Cleavage	1	(1 of 2) K14317 - nuclear pore complex protein Nup214 (NUP214, CAN)
	Solanum lycopersicum (tomate), cDNA, Solanaceae Genomics Network, ITAG 4.0 released on September 06, 2019	uauaggugacaacauuagguu	Solyc02g068760.4.1	3.5	1121	1141	UAUAGGUGACAACAUUAGGUU	:.:::.::::: ::::::::	AGCCUGAUGUUUACACCUAUA	Translation	1	(1 of 176) PF01535//PF13041 - PPR repeat (PPR) // PPR repeat family (PPR_2)
	Solanum lycopersicum (tomate), cDNA, Solanaceae Genomics Network, ITAG 4.0 released on September 06, 2019	uauaggugacaacauuagguu	Solyc02g069570.3.1	2.5	1192	1212	UAUAGGUGACAACAUUAGGUU	:.:: .::::::::..:::::	AGCCAGAUGUUGUCGUCUAUA	Cleavage	1	(1 of 1) IPR002885//IPR011990//IPR012336 - Pentatricopeptide repeat // Tetratricopeptide-like helical domain // Thioredoxin-like fold
	Solanum lycopersicum (tomate), cDNA, Solanaceae Genomics Network, ITAG 4.0 released on September 06, 2019	uauaggugacaacauuagguu	Solyc02g079820.4.1	3.5	548	568	UAUAGGUGACAACAUUAGGUU	:.:: ::: :::::::.:.::	AGCCGAAUAUUGUCACUUGUA	Cleavage	1	(1 of 1) IPR002885//IPR023393 - Pentatricopeptide repeat // START-like domain
	Solanum lycopersicum (tomate), cDNA, Solanaceae Genomics Network, ITAG 4.0 released on September 06, 2019	uauaggugacaacauuagguu	Solyc02g081250.3.1	2.5	5603	5623	UAUAGGUGACAACAUUAGGUU	: :: :::::::: :::::::	AUCCAAAUGUUGUAACCUAUA	Cleavage	1	(1 of 2) PTHR22870//PTHR22870:SF177 - REGULATOR OF CHROMOSOME CONDENSATION // F12P19.9 PROTEIN
	Solanum lycopersicum (tomate), cDNA, Solanaceae Genomics Network, ITAG 4.0 released on September 06, 2019	uauaggugacaacauuagguu	Solyc02g086230.2.1	2.5	230	250	UAUAGGUGACAACAUUAGGUU	: :::.::::: :.:::::::	ACCCUGAUGUUAUUACCUAUA	Translation	2	(1 of 261) IPR002885//IPR011990 - Pentatricopeptide repeat // Tetratricopeptide-like helical domain
	Solanum lycopersicum (tomate), cDNA, Solanaceae Genomics Network, ITAG 4.0 released on September 06, 2019	uauaggugacaacauuagguu	Solyc02g086230.2.1	3.5	125	145	UAUAGGUGACAACAUUAGGUU	:::: .::::::::::.:: :	AACCAGAUGUUGUCACUUACA	Cleavage	2	(1 of 261) IPR002885//IPR011990 - Pentatricopeptide repeat // Tetratricopeptide-like helical domain
	Solanum lycopersicum (tomate), cDNA, Solanaceae Genomics Network, ITAG 4.0 released on September 06, 2019	uauaggugacaacauuagguu	Solyc02g086570.3.1	3.5	539	559	UAUAGGUGACAACAUUAGGUU	.::::::: ::::::.: ::	CGCCUAAUGCUGUCACUUUUA	Cleavage	1	(1 of 176) PF01535//PF13041 - PPR repeat (PPR) // PPR repeat family (PPR_2)
	Solanum lycopersicum (tomate), cDNA, Solanaceae Genomics Network, ITAG 4.0 released on September 06, 2019	uauaggugacaacauuagguu	Solyc02g088150.1.1	3.5	50	70	UAUAGGUGACAACAUUAGGUU	:.:::.::::::: :: ::::	AGCCUGAUGUUGUGACGUAUA	Cleavage	1	(1 of 9) PF12854//PF13041 - PPR repeat (PPR_1) // PPR repeat family (PPR_2)
	Solanum lycopersicum (tomate), cDNA, Solanaceae Genomics Network, ITAG 4.0 released on September 06, 2019	uauaggugacaacauuagguu	Solyc03g031460.1.1	3	476	496	UAUAGGUGACAACAUUAGGUU	:.:: .:::::::::: ::::	AGCCGGAUGUUGUCACGUAUA	Cleavage	1	(1 of 176) PF01535//PF13041 - PPR repeat (PPR) // PPR repeat family (PPR_2)
	Solanum lycopersicum (tomate), cDNA, Solanaceae Genomics Network, ITAG 4.0 released on September 06, 2019	uauaggugacaacauuagguu	Solyc03g063250.1.1	3.5	35	55	UAUAGGUGACAACAUUAGGUU	:.:::::::.::::::.	UUAGUGAUGUUGUUACCUAUG	Cleavage	1	-
	Solanum lycopersicum (tomate), cDNA, Solanaceae Genomics Network, ITAG 4.0 released on September 06, 2019	uauaggugacaacauuagguu	Solyc03g119990.4.1	3.5	581	601	UAUAGGUGACAACAUUAGGUU	.:: :. ::::::..::::::	GACAUGUUGUUGUUGCCUAUA	Cleavage	1	(1 of 1) 3.7.1.13 - 2-hydroxy-6-oxo-6-(2-aminophenyl)hexa-2,4-dienoate hydrolase
	Solanum lycopersicum (tomate), cDNA, Solanaceae Genomics Network, ITAG 4.0 released on September 06, 2019	uauaggugacaacauuagguu	Solyc03g120460.4.1	3.5	1172	1192	UAUAGGUGACAACAUUAGGUU	.:::: ::::: .::.::::	UGCCUACUGUUGGUACUUAUA	Cleavage	1	(1 of 10) PF01535//PF13041//PF13812//PF14432 - PPR repeat (PPR) // PPR repeat family (PPR_2) // Pentatricopeptide repeat domain (PPR_3) // DYW family of nucleic acid deaminases (DYW_deaminase)
	Solanum lycopersicum (tomate), cDNA, Solanaceae Genomics Network, ITAG 4.0 released on September 06, 2019	uauaggugacaacauuagguu	Solyc04g009220.2.1	3.5	1888	1908	UAUAGGUGACAACAUUAGGUU	:::.:::: ::..:.::::	GCCCUGAUGUGGUUGCUUAUA	Translation	1	(1 of 29) PF01535//PF12854//PF13041 - PPR repeat (PPR) // PPR repeat (PPR_1) // PPR repeat family (PPR_2)
	Solanum lycopersicum (tomate), cDNA, Solanaceae Genomics Network, ITAG 4.0 released on September 06, 2019	uauaggugacaacauuagguu	Solyc04g010050.4.1	3	629	649	UAUAGGUGACAACAUUAGGUU	:: :::::: ::::.::::	UUCCCAAUGUUAUCACUUAUA	Translation	1	(1 of 176) PF01535//PF13041 - PPR repeat (PPR) // PPR repeat family (PPR_2)
	Solanum lycopersicum (tomate), cDNA, Solanaceae Genomics Network, ITAG 4.0 released on September 06, 2019	uauaggugacaacauuagguu	Solyc04g015830.3.1	3.5	3533	3553	UAUAGGUGACAACAUUAGGUU	:: : ::::::: :::::::	UACAUUAUGUUGUAACCUAUA	Cleavage	1	(1 of 3) K05768 - gelsolin (GSN)
	Solanum lycopersicum (tomate), cDNA, Solanaceae Genomics Network, ITAG 4.0 released on September 06, 2019	uauaggugacaacauuagguu	Solyc04g050550.3.1	3.5	791	811	UAUAGGUGACAACAUUAGGUU	:::.:: :::: :::::::	GUCCUGAUAUUGUAACCUAUA	Cleavage	1	(1 of 3) PF01535//PF12854//PF13041//PF13812 - PPR repeat (PPR) // PPR repeat (PPR_1) // PPR repeat family (PPR_2) // Pentatricopeptide repeat domain (PPR_3)
	Solanum lycopersicum (tomate), cDNA, Solanaceae Genomics Network, ITAG 4.0 released on September 06, 2019	uauaggugacaacauuagguu	Solyc04g079850.2.1	2.5	1787	1807	UAUAGGUGACAACAUUAGGUU	:::::::::::.:: :::.	CCCCUAAUGUUGUUACAUAUG	Cleavage	1	(1 of 1) PF01535//PF12315//PF12854//PF13041 - PPR repeat (PPR) // Protein of unknown function (DUF3633) (DUF3633) // PPR repeat (PPR_1) // PPR repeat family (PPR_2)
	Solanum lycopersicum (tomate), cDNA, Solanaceae Genomics Network, ITAG 4.0 released on September 06, 2019	uauaggugacaacauuagguu	Solyc04g081950.4.1	3.5	1100	1120	UAUAGGUGACAACAUUAGGUU	: :::.::::: :::: ::::	AUCCUGAUGUUAUCACGUAUA	Translation	1	(1 of 421) PF13041 - PPR repeat family (PPR_2)
	Solanum lycopersicum (tomate), cDNA, Solanaceae Genomics Network, ITAG 4.0 released on September 06, 2019	uauaggugacaacauuagguu	Solyc05g009253.1.1	3.5	549	569	UAUAGGUGACAACAUUAGGUU	:..:.:::::::::.:: ::	CAUUUGAUGUUGUCAUCUUUA	Cleavage	1	(1 of 421) PF13041 - PPR repeat family (PPR_2)
	Solanum lycopersicum (tomate), cDNA, Solanaceae Genomics Network, ITAG 4.0 released on September 06, 2019	uauaggugacaacauuagguu	Solyc05g012250.3.1	3	632	652	UAUAGGUGACAACAUUAGGUU	::::.::::: :.::.::::	CACCUGAUGUUUUUACUUAUA	Translation	2	(1 of 176) PF01535//PF13041 - PPR repeat (PPR) // PPR repeat family (PPR_2)
	Solanum lycopersicum (tomate), cDNA, Solanaceae Genomics Network, ITAG 4.0 released on September 06, 2019	uauaggugacaacauuagguu	Solyc05g012250.3.1	3.5	737	757	UAUAGGUGACAACAUUAGGUU	.:::::::::: .:::: ::	UGCCUAAUGUUGCUACCUUUA	Cleavage	2	(1 of 176) PF01535//PF13041 - PPR repeat (PPR) // PPR repeat family (PPR_2)
	Solanum lycopersicum (tomate), cDNA, Solanaceae Genomics Network, ITAG 4.0 released on September 06, 2019	uauaggugacaacauuagguu	Solyc05g012920.3.1	2.5	1937	1957	UAUAGGUGACAACAUUAGGUU	:::.::::: ::::.::::	CUCCUGAUGUUAUCACUUAUA	Translation	1	(1 of 1) IPR002885//IPR002888 - Pentatricopeptide repeat // [2Fe-2S]-binding
	Solanum lycopersicum (tomate), cDNA, Solanaceae Genomics Network, ITAG 4.0 released on September 06, 2019	uauaggugacaacauuagguu	Solyc05g013400.4.1	3.5	667	687	UAUAGGUGACAACAUUAGGUU	::::::.::::::::: :: :	AACCUAGUGUUGUCACGUACA	Cleavage	1	(1 of 7) K17964 - leucine-rich PPR motif-containing protein, mitochondrial (LRPPRC)
	Solanum lycopersicum (tomate), cDNA, Solanaceae Genomics Network, ITAG 4.0 released on September 06, 2019	uauaggugacaacauuagguu	Solyc06g005250.3.1	3.5	471	491	UAUAGGUGACAACAUUAGGUU	:.::: :::::.::::.::	CAUCUAUGGUUGUUACCUGUA	Cleavage	1	-
	Solanum lycopersicum (tomate), cDNA, Solanaceae Genomics Network, ITAG 4.0 released on September 06, 2019	uauaggugacaacauuagguu	Solyc06g007300.2.1	3.5	1154	1174	UAUAGGUGACAACAUUAGGUU	:::::.:::: :::::::: :	AACCUGAUGUCGUCACCUACA	Translation	1	(1 of 421) PF13041 - PPR repeat family (PPR_2)
	Solanum lycopersicum (tomate), cDNA, Solanaceae Genomics Network, ITAG 4.0 released on September 06, 2019	uauaggugacaacauuagguu	Solyc06g009520.3.1	3	1709	1729	UAUAGGUGACAACAUUAGGUU	:::: ::::::::.:: ::::	AACCAAAUGUUGUUACAUAUA	Cleavage	1	(1 of 5) IPR002625//IPR002885 - Smr domain // Pentatricopeptide repeat
	Solanum lycopersicum (tomate), cDNA, Solanaceae Genomics Network, ITAG 4.0 released on September 06, 2019	uauaggugacaacauuagguu	Solyc06g053900.4.1	3.5	631	651	UAUAGGUGACAACAUUAGGUU	.:.: :::::: ::::.::::	GAUCGAAUGUUCUCACUUAUA	Translation	1	(1 of 10) 2.3.1.119//2.3.1.199 - Transferred entry: 1.1.1.330, 1.3.1.93, 2.3.1.199 and 4.2.1.134 // Very-long-chain 3-oxoacyl-CoA synthase / Very-long-chain beta-ketoacyl-CoA synthase
	Solanum lycopersicum (tomate), cDNA, Solanaceae Genomics Network, ITAG 4.0 released on September 06, 2019	uauaggugacaacauuagguu	Solyc06g069700.4.1	3.5	1406	1426	UAUAGGUGACAACAUUAGGUU	:.:::.:::: ::..:.::::	AGCCUGAUGUGGUUGCUUAUA	Translation	1	(1 of 176) PF01535//PF13041 - PPR repeat (PPR) // PPR repeat family (PPR_2)
	Solanum lycopersicum (tomate), cDNA, Solanaceae Genomics Network, ITAG 4.0 released on September 06, 2019	uauaggugacaacauuagguu	Solyc07g032380.4.1	3	875	895	UAUAGGUGACAACAUUAGGUU	:::::.:::::::.::.:: :	AACCUGAUGUUGUUACUUACA	Cleavage	1	(1 of 4) K17710 - pentatricopeptide repeat domain-containing protein 1 (PTCD1)
	Solanum lycopersicum (tomate), cDNA, Solanaceae Genomics Network, ITAG 4.0 released on September 06, 2019	uauaggugacaacauuagguu	Solyc07g039200.4.1	3.5	782	802	UAUAGGUGACAACAUUAGGUU	....:.:::::::.::.:::	GGUUUGAUGUUGUUACUUAUC	Cleavage	1	(1 of 2) K14848 - ribosome assembly protein RRB1 (RRB1, GRWD1)
	Solanum lycopersicum (tomate), cDNA, Solanaceae Genomics Network, ITAG 4.0 released on September 06, 2019	uauaggugacaacauuagguu	Solyc07g043600.4.1	3	1042	1062	UAUAGGUGACAACAUUAGGUU	:::::.:::::::.: ::::.	AACCUGAUGUUGUUAGCUAUG	Cleavage	2	(1 of 1) IPR002885//IPR010919//IPR011989//IPR011990//IPR016024 - Pentatricopeptide repeat // SAND domain-like // Armadillo-like helical // Tetratricopeptide-like helical domain // Armadillo-type fold
	Solanum lycopersicum (tomate), cDNA, Solanaceae Genomics Network, ITAG 4.0 released on September 06, 2019	uauaggugacaacauuagguu	Solyc07g043600.4.1	3.5	1357	1377	UAUAGGUGACAACAUUAGGUU	:.:: ::::::::.:: :::.	AGCCCAAUGUUGUUACAUAUG	Cleavage	2	(1 of 1) IPR002885//IPR010919//IPR011989//IPR011990//IPR016024 - Pentatricopeptide repeat // SAND domain-like // Armadillo-like helical // Tetratricopeptide-like helical domain // Armadillo-type fold
	Solanum lycopersicum (tomate), cDNA, Solanaceae Genomics Network, ITAG 4.0 released on September 06, 2019	uauaggugacaacauuagguu	Solyc07g047620.3.1	0.5	1016	1036	UAUAGGUGACAACAUUAGGUU	::::::::::::::.::::	CUCCUAAUGUUGUCACUUAUA	Cleavage	1	(1 of 261) IPR002885//IPR011990 - Pentatricopeptide repeat // Tetratricopeptide-like helical domain
	Solanum lycopersicum (tomate), cDNA, Solanaceae Genomics Network, ITAG 4.0 released on September 06, 2019	uauaggugacaacauuagguu	Solyc07g055220.3.1	3.5	125	145	UAUAGGUGACAACAUUAGGUU	:::: .:::: :::::.::::	AACCAGAUGUGGUCACUUAUA	Translation	1	(1 of 261) IPR002885//IPR011990 - Pentatricopeptide repeat // Tetratricopeptide-like helical domain
	Solanum lycopersicum (tomate), cDNA, Solanaceae Genomics Network, ITAG 4.0 released on September 06, 2019	uauaggugacaacauuagguu	Solyc07g066390.1.1	2.5	830	850	UAUAGGUGACAACAUUAGGUU	: ::::: ::::::: :::::	AUCCUAACGUUGUCAGCUAUA	Cleavage	1	(1 of 1) IPR002885//IPR011990//IPR015327 - Pentatricopeptide repeat // Tetratricopeptide-like helical domain // Smaug, pseudo-HEAT analogous topology
	Solanum lycopersicum (tomate), cDNA, Solanaceae Genomics Network, ITAG 4.0 released on September 06, 2019	uauaggugacaacauuagguu	Solyc08g023490.4.1	2	1637	1657	UAUAGGUGACAACAUUAGGUU	: :::.:::::::::: ::::	ACCCUGAUGUUGUCACAUAUA	Cleavage	1	(1 of 1) PTHR24015//PTHR24015:SF730 - FAMILY NOT NAMED // PPR REPEAT DOMAIN-CONTAINING PROTEIN
	Solanum lycopersicum (tomate), cDNA, Solanaceae Genomics Network, ITAG 4.0 released on September 06, 2019	uauaggugacaacauuagguu	Solyc08g067060.2.1	3.5	1838	1858	UAUAGGUGACAACAUUAGGUU	:: .::::::::::.:: :	CCCCAGAUGUUGUCACUUACA	Cleavage	1	(1 of 176) PF01535//PF13041 - PPR repeat (PPR) // PPR repeat family (PPR_2)
	Solanum lycopersicum (tomate), cDNA, Solanaceae Genomics Network, ITAG 4.0 released on September 06, 2019	uauaggugacaacauuagguu	Solyc09g061680.3.1	3.5	579	599	UAUAGGUGACAACAUUAGGUU	:.:::.::::::::..:: :.	AGCCUGAUGUUGUCGUCUUUG	Cleavage	1	(1 of 1) 6.3.2.1 - Pantoate--beta-alanine ligase (AMP-forming) / Pantothenate synthetase
	Solanum lycopersicum (tomate), cDNA, Solanaceae Genomics Network, ITAG 4.0 released on September 06, 2019	uauaggugacaacauuagguu	Solyc10g008410.1.1	3.5	87	107	UAUAGGUGACAACAUUAGGUU	::::: ::: :::::.:.::	UACCUACUGUGGUCACUUGUA	Translation	1	(1 of 4) PTHR12313//PTHR12313:SF5 - RNF5 // SUBFAMILY NOT NAMED
	Solanum lycopersicum (tomate), cDNA, Solanaceae Genomics Network, ITAG 4.0 released on September 06, 2019	uauaggugacaacauuagguu	Solyc10g055740.2.1	3.5	745	765	UAUAGGUGACAACAUUAGGUU	..::::::: :::::.::::	GGCCUAAUGGGGUCACUUAUA	Translation	1	(1 of 2) PTHR22950//PTHR22950:SF261 - AMINO ACID TRANSPORTER // SUBFAMILY NOT NAMED
	Solanum lycopersicum (tomate), cDNA, Solanaceae Genomics Network, ITAG 4.0 released on September 06, 2019	uauaggugacaacauuagguu	Solyc11g005940.3.1	1.5	872	892	UAUAGGUGACAACAUUAGGUU	.:: :::::::::::.::::	UGCCAAAUGUUGUCACUUAUA	Cleavage	2	(1 of 9) PF12854//PF13041 - PPR repeat (PPR_1) // PPR repeat family (PPR_2)
	Solanum lycopersicum (tomate), cDNA, Solanaceae Genomics Network, ITAG 4.0 released on September 06, 2019	uauaggugacaacauuagguu	Solyc11g005940.3.1	2.5	1886	1906	UAUAGGUGACAACAUUAGGUU	::: :::::::::::.:::	UACCAAAUGUUGUCACUUAUU	Cleavage	2	(1 of 9) PF12854//PF13041 - PPR repeat (PPR_1) // PPR repeat family (PPR_2)
	Solanum lycopersicum (tomate), cDNA, Solanaceae Genomics Network, ITAG 4.0 released on September 06, 2019	uauaggugacaacauuagguu	Solyc11g008150.3.1	3.5	380	400	UAUAGGUGACAACAUUAGGUU	.:::.: ::::.::::::.	GUUCUAGUUUUGUUACCUAUG	Cleavage	1	(1 of 1) PTHR11125//PTHR11125:SF8 - SUPPRESSOR OF TY 5 // KOW DOMAIN-CONTAINING TRANSCRIPTION FACTOR 1
	Solanum lycopersicum (tomate), cDNA, Solanaceae Genomics Network, ITAG 4.0 released on September 06, 2019	uauaggugacaacauuagguu	Solyc12g014000.3.1	2	836	856	UAUAGGUGACAACAUUAGGUU	::::.: ::::::::.::::	UACCUGACGUUGUCACUUAUA	Cleavage	1	(1 of 176) PF01535//PF13041 - PPR repeat (PPR) // PPR repeat family (PPR_2)
	Solanum lycopersicum (tomate), cDNA, Solanaceae Genomics Network, ITAG 4.0 released on September 06, 2019	uauaggugacaacauuagguu	Solyc12g035170.3.1	3.5	341	361	UAUAGGUGACAACAUUAGGUU	::.:::: :::::.::::	AUGCUGAUGUAGUCACUUAUA	Translation	1	(1 of 176) PF01535//PF13041 - PPR repeat (PPR) // PPR repeat family (PPR_2)
	Solanum lycopersicum (tomate), cDNA, Solanaceae Genomics Network, ITAG 4.0 released on September 06, 2019	uauaggugacaacauuagguu	Solyc12g042240.2.1	3.5	291	311	UAUAGGUGACAACAUUAGGUU	:.:::: ::::.::::::	GUCUUAAUCUUGUUACCUAUC	Cleavage	1	(1 of 4) PTHR11654//PTHR11654:SF153 - OLIGOPEPTIDE TRANSPORTER-RELATED // SUBFAMILY NOT NAMED
	Solanum lycopersicum (tomate), cDNA, Solanaceae Genomics Network, ITAG 4.0 released on September 06, 2019	uauaggugacaacauuagguu	Solyc12g088020.1.1	2.5	13	33	UAUAGGUGACAACAUUAGGUU	::::.:: :::::::.::::	UACCUGAUUUUGUCACUUAUA	Cleavage	1	(1 of 1) 1.8.3.6 - Farnesylcysteine lyase / FC lyase
	Solanum lycopersicum (tomate), cDNA, Solanaceae Genomics Network, ITAG 4.0 released on September 06, 2019	uauaggugacaacauuagguu	Solyc12g096140.3.1	2.5	596	616	UAUAGGUGACAACAUUAGGUU	::::.: :::::.:.:::::	UACCUGAAGUUGUUAUCUAUA	Cleavage	1	(1 of 1) IPR002035//IPR002885 - von Willebrand factor, type A // Pentatricopeptide repeat
	Nicotiana tabacum (tobacco), cDNA, https://www.solgenomics.net/organism/Nicotiana_tabacum/genome, Edwars 2017, v4.5	uauaggugacaacauuagguu	Nitab4.5_0000001g0170.1	3	482	502	UAUAGGUGACAACAUUAGGUU	::: .:::::::::: ::::	UACCAGAUGUUGUCACAUAUA	Cleavage	1	Tetratricopeptide-like helical, Pentatricopeptide repeat
	Nicotiana tabacum (tobacco), cDNA, https://www.solgenomics.net/organism/Nicotiana_tabacum/genome, Edwars 2017, v4.5	uauaggugacaacauuagguu	Nitab4.5_0000079g0300.1	3.5	77	97	UAUAGGUGACAACAUUAGGUU	:.::: .:: ::::::::::.	AGCCUCGUGGUGUCACCUAUG	Cleavage	1	D-galactoside/L-rhamnose binding SUEL lectin domain, Glycoside hydrolase, family 35, Galactose-binding domain-like, Glycoside hydrolase, catalytic domain, Glycoside hydrolase, superfamily
	Nicotiana tabacum (tobacco), cDNA, https://www.solgenomics.net/organism/Nicotiana_tabacum/genome, Edwars 2017, v4.5	uauaggugacaacauuagguu	Nitab4.5_0000091g0020.1	3.5	1121	1141	UAUAGGUGACAACAUUAGGUU	:::::.:: ::::.:.::::.	AACCUGAUAUUGUUAUCUAUG	Cleavage	1	P-loop containing nucleoside triphosphate hydrolase
	Nicotiana tabacum (tobacco), cDNA, https://www.solgenomics.net/organism/Nicotiana_tabacum/genome, Edwars 2017, v4.5	uauaggugacaacauuagguu	Nitab4.5_0000099g0330.1	2	459	479	UAUAGGUGACAACAUUAGGUU	:.:: ::::::::.::.::::	AGCCCAAUGUUGUUACUUAUA	Cleavage	1	Pentatricopeptide repeat
	Nicotiana tabacum (tobacco), cDNA, https://www.solgenomics.net/organism/Nicotiana_tabacum/genome, Edwars 2017, v4.5	uauaggugacaacauuagguu	Nitab4.5_0000114g0090.1	3	764	784	UAUAGGUGACAACAUUAGGUU	:::::.:::::::.::.:: :	AACCUGAUGUUGUUACUUACA	Cleavage	1	Pentatricopeptide repeat, Tetratricopeptide-like helical
	Nicotiana tabacum (tobacco), cDNA, https://www.solgenomics.net/organism/Nicotiana_tabacum/genome, Edwars 2017, v4.5	uauaggugacaacauuagguu	Nitab4.5_0000147g0080.1	2	1970	1990	UAUAGGUGACAACAUUAGGUU	:: .::::::::::.::::	CUCCAGAUGUUGUCACUUAUA	Cleavage	1	Pentatricopeptide repeat, Tetratricopeptide-like helical
	Nicotiana tabacum (tobacco), cDNA, https://www.solgenomics.net/organism/Nicotiana_tabacum/genome, Edwars 2017, v4.5	uauaggugacaacauuagguu	Nitab4.5_0000151g0190.1	3	1463	1483	UAUAGGUGACAACAUUAGGUU	::::::::::::: :: ::::	AACCUAAUGUUGUAACAUAUA	Cleavage	1	Tetratricopeptide-like helical, Pentatricopeptide repeat
	Nicotiana tabacum (tobacco), cDNA, https://www.solgenomics.net/organism/Nicotiana_tabacum/genome, Edwars 2017, v4.5	uauaggugacaacauuagguu	Nitab4.5_0000157g0280.1	3	929	949	UAUAGGUGACAACAUUAGGUU	:.:::::::: :::::::: :	AGCCUAAUGUGGUCACCUACA	Translation	1	Pentatricopeptide repeat, Tetratricopeptide-like helical
	Nicotiana tabacum (tobacco), cDNA, https://www.solgenomics.net/organism/Nicotiana_tabacum/genome, Edwars 2017, v4.5	uauaggugacaacauuagguu	Nitab4.5_0000163g0140.1	3	620	640	UAUAGGUGACAACAUUAGGUU	:.:::.:::: ::.::.::::	AGCCUGAUGUGGUUACUUAUA	Translation	1	Pentatricopeptide repeat, Tetratricopeptide-like helical
	Nicotiana tabacum (tobacco), cDNA, https://www.solgenomics.net/organism/Nicotiana_tabacum/genome, Edwars 2017, v4.5	uauaggugacaacauuagguu	Nitab4.5_0000231g0270.1	3.5	755	775	UAUAGGUGACAACAUUAGGUU	.:::::::::: .:::: ::	UGCCUAAUGUUGCUACCUUUA	Cleavage	1	Pentatricopeptide repeat
	Nicotiana tabacum (tobacco), cDNA, https://www.solgenomics.net/organism/Nicotiana_tabacum/genome, Edwars 2017, v4.5	uauaggugacaacauuagguu	Nitab4.5_0000249g0340.1	3.5	836	856	UAUAGGUGACAACAUUAGGUU	::::.::::::: :: ::::	CACCUGAUGUUGUGACAUAUA	Cleavage	1	Pentatricopeptide repeat
	Nicotiana tabacum (tobacco), cDNA, https://www.solgenomics.net/organism/Nicotiana_tabacum/genome, Edwars 2017, v4.5	uauaggugacaacauuagguu	Nitab4.5_0000258g0110.1	2	440	460	UAUAGGUGACAACAUUAGGUU	: :::.:::::::::: ::::	AUCCUGAUGUUGUCACAUAUA	Cleavage	1	Pentatricopeptide repeat, Tetratricopeptide-like helical
	Nicotiana tabacum (tobacco), cDNA, https://www.solgenomics.net/organism/Nicotiana_tabacum/genome, Edwars 2017, v4.5	uauaggugacaacauuagguu	Nitab4.5_0000259g0170.1	3.5	464	484	UAUAGGUGACAACAUUAGGUU	:.:::::::: :: ::.::::	AGCCUAAUGUGGUGACUUAUA	Translation	1	Pentatricopeptide repeat
	Nicotiana tabacum (tobacco), cDNA, https://www.solgenomics.net/organism/Nicotiana_tabacum/genome, Edwars 2017, v4.5	uauaggugacaacauuagguu	Nitab4.5_0000286g0010.1	2.5	1136	1156	UAUAGGUGACAACAUUAGGUU	: :: :::::::: :::::::	AUCCAAAUGUUGUGACCUAUA	Cleavage	1	Pentatricopeptide repeat, Tetratricopeptide-like helical
	Nicotiana tabacum (tobacco), cDNA, https://www.solgenomics.net/organism/Nicotiana_tabacum/genome, Edwars 2017, v4.5	uauaggugacaacauuagguu	Nitab4.5_0000295g0190.1	3.5	1151	1171	UAUAGGUGACAACAUUAGGUU	::::::::::: :.::::: :	AACCUAAUGUUUUUACCUACA	Translation	2	Pentatricopeptide repeat, Tetratricopeptide-like helical
	Nicotiana tabacum (tobacco), cDNA, https://www.solgenomics.net/organism/Nicotiana_tabacum/genome, Edwars 2017, v4.5	uauaggugacaacauuagguu	Nitab4.5_0000295g0190.1	3.5	413	433	UAUAGGUGACAACAUUAGGUU	:..:::::::::.::.: ::	CAUUUAAUGUUGUUACUUUUA	Cleavage	2	Pentatricopeptide repeat, Tetratricopeptide-like helical
	Nicotiana tabacum (tobacco), cDNA, https://www.solgenomics.net/organism/Nicotiana_tabacum/genome, Edwars 2017, v4.5	uauaggugacaacauuagguu	Nitab4.5_0000315g0050.1	3	743	763	UAUAGGUGACAACAUUAGGUU	: :: ::::::::.:: ::::	AUCCAAAUGUUGUUACAUAUA	Cleavage	2	Pentatricopeptide repeat, Tetratricopeptide-like helical
	Nicotiana tabacum (tobacco), cDNA, https://www.solgenomics.net/organism/Nicotiana_tabacum/genome, Edwars 2017, v4.5	uauaggugacaacauuagguu	Nitab4.5_0000315g0050.1	3.5	1691	1711	UAUAGGUGACAACAUUAGGUU	: :::.::: :::::: ::::	ACCCUGAUGCUGUCACAUAUA	Cleavage	2	Pentatricopeptide repeat, Tetratricopeptide-like helical
	Nicotiana tabacum (tobacco), cDNA, https://www.solgenomics.net/organism/Nicotiana_tabacum/genome, Edwars 2017, v4.5	uauaggugacaacauuagguu	Nitab4.5_0000337g0230.1	3	1646	1666	UAUAGGUGACAACAUUAGGUU	.:: ::::::::.:: ::::	UGCCCAAUGUUGUUACAUAUA	Cleavage	1	Pentatricopeptide repeat, Tetratricopeptide-like helical
	Nicotiana tabacum (tobacco), cDNA, https://www.solgenomics.net/organism/Nicotiana_tabacum/genome, Edwars 2017, v4.5	uauaggugacaacauuagguu	Nitab4.5_0000368g0090.1	3	1625	1645	UAUAGGUGACAACAUUAGGUU	:::: :::::::::::.:: :	AACCGAAUGUUGUCACUUACA	Cleavage	1	Pentatricopeptide repeat, Tetratricopeptide-like helical
	Nicotiana tabacum (tobacco), cDNA, https://www.solgenomics.net/organism/Nicotiana_tabacum/genome, Edwars 2017, v4.5	uauaggugacaacauuagguu	Nitab4.5_0000410g0370.1	3	419	439	UAUAGGUGACAACAUUAGGUU	.:: :: ::::::..::::::	GACAUACUGUUGUUGCCUAUA	Cleavage	1
	Nicotiana tabacum (tobacco), cDNA, https://www.solgenomics.net/organism/Nicotiana_tabacum/genome, Edwars 2017, v4.5	uauaggugacaacauuagguu	Nitab4.5_0000415g0080.1	3.5	1103	1123	UAUAGGUGACAACAUUAGGUU	:.:: ::::: ::.::.::::	AGCCCAAUGUGGUUACUUAUA	Translation	1	Pentatricopeptide repeat, Tetratricopeptide-like helical
	Nicotiana tabacum (tobacco), cDNA, https://www.solgenomics.net/organism/Nicotiana_tabacum/genome, Edwars 2017, v4.5	uauaggugacaacauuagguu	Nitab4.5_0000428g0260.1	3	389	409	UAUAGGUGACAACAUUAGGUU	:..:.:::::::::::: ::	CAUUUGAUGUUGUCACCUUUA	Cleavage	2	Pentatricopeptide repeat, Tetratricopeptide-like helical
	Nicotiana tabacum (tobacco), cDNA, https://www.solgenomics.net/organism/Nicotiana_tabacum/genome, Edwars 2017, v4.5	uauaggugacaacauuagguu	Nitab4.5_0000428g0260.1	3	917	937	UAUAGGUGACAACAUUAGGUU	:.:: .:::: ::::::::::	AGCCAGAUGUGGUCACCUAUA	Translation	2	Pentatricopeptide repeat, Tetratricopeptide-like helical
	Nicotiana tabacum (tobacco), cDNA, https://www.solgenomics.net/organism/Nicotiana_tabacum/genome, Edwars 2017, v4.5	uauaggugacaacauuagguu	Nitab4.5_0000428g0310.1	2.5	236	256	UAUAGGUGACAACAUUAGGUU	:: ::::::::::: ::::	CUCCAAAUGUUGUCACAUAUA	Cleavage	1	Pentatricopeptide repeat, Tetratricopeptide-like helical
	Nicotiana tabacum (tobacco), cDNA, https://www.solgenomics.net/organism/Nicotiana_tabacum/genome, Edwars 2017, v4.5	uauaggugacaacauuagguu	Nitab4.5_0000428g0330.1	2.5	404	424	UAUAGGUGACAACAUUAGGUU	:..:::::::::::::: ::	CAUUUAAUGUUGUCACCUUUA	Cleavage	2	Pentatricopeptide repeat, Tetratricopeptide-like helical
	Nicotiana tabacum (tobacco), cDNA, https://www.solgenomics.net/organism/Nicotiana_tabacum/genome, Edwars 2017, v4.5	uauaggugacaacauuagguu	Nitab4.5_0000428g0330.1	3.5	722	742	UAUAGGUGACAACAUUAGGUU	:: :: :::::::: ::::	CUCCAAACGUUGUCACAUAUA	Cleavage	2	Pentatricopeptide repeat, Tetratricopeptide-like helical
	Nicotiana tabacum (tobacco), cDNA, https://www.solgenomics.net/organism/Nicotiana_tabacum/genome, Edwars 2017, v4.5	uauaggugacaacauuagguu	Nitab4.5_0000428g0360.1	3	335	355	UAUAGGUGACAACAUUAGGUU	:.:::::::: :::::::: :	AGCCUAAUGUGGUCACCUACA	Translation	2	Pentatricopeptide repeat, Tetratricopeptide-like helical
	Nicotiana tabacum (tobacco), cDNA, https://www.solgenomics.net/organism/Nicotiana_tabacum/genome, Edwars 2017, v4.5	uauaggugacaacauuagguu	Nitab4.5_0000428g0360.1	3.5	125	145	UAUAGGUGACAACAUUAGGUU	:: :: :::::::: ::::	CUCCAAACGUUGUCACAUAUA	Cleavage	2	Pentatricopeptide repeat, Tetratricopeptide-like helical
	Nicotiana tabacum (tobacco), cDNA, https://www.solgenomics.net/organism/Nicotiana_tabacum/genome, Edwars 2017, v4.5	uauaggugacaacauuagguu	Nitab4.5_0000428g0430.1	3	848	868	UAUAGGUGACAACAUUAGGUU	:.:::::::: :::::::: :	AGCCUAAUGUGGUCACCUACA	Translation	1	Pentatricopeptide repeat, Tetratricopeptide-like helical
	Nicotiana tabacum (tobacco), cDNA, https://www.solgenomics.net/organism/Nicotiana_tabacum/genome, Edwars 2017, v4.5	uauaggugacaacauuagguu	Nitab4.5_0000428g0440.1	3	587	607	UAUAGGUGACAACAUUAGGUU	:.:::::::: :::::::: :	AGCCUAAUGUGGUCACCUACA	Translation	2	Pentatricopeptide repeat, Tetratricopeptide-like helical
	Nicotiana tabacum (tobacco), cDNA, https://www.solgenomics.net/organism/Nicotiana_tabacum/genome, Edwars 2017, v4.5	uauaggugacaacauuagguu	Nitab4.5_0000428g0440.1	3.5	59	79	UAUAGGUGACAACAUUAGGUU	:..:.::::::::::.: ::	CAUUUGAUGUUGUCACUUUUA	Cleavage	2	Pentatricopeptide repeat, Tetratricopeptide-like helical
	Nicotiana tabacum (tobacco), cDNA, https://www.solgenomics.net/organism/Nicotiana_tabacum/genome, Edwars 2017, v4.5	uauaggugacaacauuagguu	Nitab4.5_0000428g0450.1	2.5	416	436	UAUAGGUGACAACAUUAGGUU	:.:::.:::::::.: :::::	AGCCUGAUGUUGUUAGCUAUA	Cleavage	1	Tetratricopeptide-like helical, Pentatricopeptide repeat
	Nicotiana tabacum (tobacco), cDNA, https://www.solgenomics.net/organism/Nicotiana_tabacum/genome, Edwars 2017, v4.5	uauaggugacaacauuagguu	Nitab4.5_0000444g0010.1	2.5	302	322	UAUAGGUGACAACAUUAGGUU	...:::::::::::: ::::.	GGUCUAAUGUUGUCAGCUAUG	Cleavage	1	Transposase, MuDR, plant
	Nicotiana tabacum (tobacco), cDNA, https://www.solgenomics.net/organism/Nicotiana_tabacum/genome, Edwars 2017, v4.5	uauaggugacaacauuagguu	Nitab4.5_0000556g0140.1	3.5	929	949	UAUAGGUGACAACAUUAGGUU	:.:::::::: :::::.:: :	AGCCUAAUGUGGUCACUUACA	Translation	1	Pentatricopeptide repeat
	Nicotiana tabacum (tobacco), cDNA, https://www.solgenomics.net/organism/Nicotiana_tabacum/genome, Edwars 2017, v4.5	uauaggugacaacauuagguu	Nitab4.5_0000753g0050.1	3.5	89	109	UAUAGGUGACAACAUUAGGUU	:::: .::::::::::.:: :	AACCAGAUGUUGUCACUUACA	Cleavage	2	Pentatricopeptide repeat, Tetratricopeptide-like helical
	Nicotiana tabacum (tobacco), cDNA, https://www.solgenomics.net/organism/Nicotiana_tabacum/genome, Edwars 2017, v4.5	uauaggugacaacauuagguu	Nitab4.5_0000753g0050.1	3.5	194	214	UAUAGGUGACAACAUUAGGUU	: ::::::::: :.:: ::::	ACCCUAAUGUUAUUACAUAUA	Translation	2	Pentatricopeptide repeat, Tetratricopeptide-like helical
	Nicotiana tabacum (tobacco), cDNA, https://www.solgenomics.net/organism/Nicotiana_tabacum/genome, Edwars 2017, v4.5	uauaggugacaacauuagguu	Nitab4.5_0000756g0010.1	3	620	640	UAUAGGUGACAACAUUAGGUU	:::.:::: ::.::.::::	UCCCUGAUGUGGUUACUUAUA	Translation	1	Pentatricopeptide repeat, Tetratricopeptide-like helical
	Nicotiana tabacum (tobacco), cDNA, https://www.solgenomics.net/organism/Nicotiana_tabacum/genome, Edwars 2017, v4.5	uauaggugacaacauuagguu	Nitab4.5_0000846g0020.1	3.5	917	937	UAUAGGUGACAACAUUAGGUU	.:.:::::::..:.::::	UUGUUGAUGUUGUUGCUUAUA	Cleavage	1	Pentatricopeptide repeat, Tetratricopeptide-like helical
	Nicotiana tabacum (tobacco), cDNA, https://www.solgenomics.net/organism/Nicotiana_tabacum/genome, Edwars 2017, v4.5	uauaggugacaacauuagguu	Nitab4.5_0000856g0020.1	1.5	872	892	UAUAGGUGACAACAUUAGGUU	.:: :::::::::::.::::	UGCCAAAUGUUGUCACUUAUA	Cleavage	3	Pentatricopeptide repeat, Tetratricopeptide-like helical
	Nicotiana tabacum (tobacco), cDNA, https://www.solgenomics.net/organism/Nicotiana_tabacum/genome, Edwars 2017, v4.5	uauaggugacaacauuagguu	Nitab4.5_0000856g0020.1	2.5	2027	2047	UAUAGGUGACAACAUUAGGUU	::: :::::::::::.:::	UACCAAAUGUUGUCACUUAUU	Cleavage	3	Pentatricopeptide repeat, Tetratricopeptide-like helical
	Nicotiana tabacum (tobacco), cDNA, https://www.solgenomics.net/organism/Nicotiana_tabacum/genome, Edwars 2017, v4.5	uauaggugacaacauuagguu	Nitab4.5_0000856g0020.1	3.5	2342	2362	UAUAGGUGACAACAUUAGGUU	:::.:: :::::::::::	CUCCUGAUUCUGUCACCUAUA	Cleavage	3	Pentatricopeptide repeat, Tetratricopeptide-like helical
	Nicotiana tabacum (tobacco), cDNA, https://www.solgenomics.net/organism/Nicotiana_tabacum/genome, Edwars 2017, v4.5	uauaggugacaacauuagguu	Nitab4.5_0000915g0110.1	2.5	1847	1867	UAUAGGUGACAACAUUAGGUU	.:::::::::::.:: :::.	UGCCUAAUGUUGUUACAUAUG	Cleavage	2	Pentatricopeptide repeat, Tetratricopeptide-like helical
	Nicotiana tabacum (tobacco), cDNA, https://www.solgenomics.net/organism/Nicotiana_tabacum/genome, Edwars 2017, v4.5	uauaggugacaacauuagguu	Nitab4.5_0000915g0110.1	3.5	1217	1237	UAUAGGUGACAACAUUAGGUU	:::::::: :::.:::::::	AACCUAAUACUGUUACCUAUA	Cleavage	2	Pentatricopeptide repeat, Tetratricopeptide-like helical
	Nicotiana tabacum (tobacco), cDNA, https://www.solgenomics.net/organism/Nicotiana_tabacum/genome, Edwars 2017, v4.5	uauaggugacaacauuagguu	Nitab4.5_0001031g0200.1	2	782	802	UAUAGGUGACAACAUUAGGUU	: ::::::::::: ::.::::	AUCCUAAUGUUGUGACUUAUA	Cleavage	1	Pentatricopeptide repeat, Tetratricopeptide-like helical
	Nicotiana tabacum (tobacco), cDNA, https://www.solgenomics.net/organism/Nicotiana_tabacum/genome, Edwars 2017, v4.5	uauaggugacaacauuagguu	Nitab4.5_0001219g0070.1	2	1061	1081	UAUAGGUGACAACAUUAGGUU	:.:: .:::::::::.:::::	AGCCGGAUGUUGUCAUCUAUA	Cleavage	1	Pentatricopeptide repeat, Tetratricopeptide-like helical
	Nicotiana tabacum (tobacco), cDNA, https://www.solgenomics.net/organism/Nicotiana_tabacum/genome, Edwars 2017, v4.5	uauaggugacaacauuagguu	Nitab4.5_0001328g0050.1	3.5	192	212	UAUAGGUGACAACAUUAGGUU	::: :.::::::: :.::::	CACCAAGUGUUGUCCCUUAUA	Cleavage	1	PLC-like phosphodiesterase, TIM beta/alpha-barrel domain, Glycerophosphoryl diester phosphodiesterase
	Nicotiana tabacum (tobacco), cDNA, https://www.solgenomics.net/organism/Nicotiana_tabacum/genome, Edwars 2017, v4.5	uauaggugacaacauuagguu	Nitab4.5_0001470g0010.1	2.5	422	442	UAUAGGUGACAACAUUAGGUU	.:::::::::::.:: :::.	UGCCUAAUGUUGUUACAUAUG	Cleavage	1	Pentatricopeptide repeat
	Nicotiana tabacum (tobacco), cDNA, https://www.solgenomics.net/organism/Nicotiana_tabacum/genome, Edwars 2017, v4.5	uauaggugacaacauuagguu	Nitab4.5_0001576g0100.1	3.5	572	592	UAUAGGUGACAACAUUAGGUU	..::::: ::::::::::	UUUUUAAUGGUGUCACCUAUU	Cleavage	1	GCR1-cAMP receptor, G protein-coupled receptor GCR1 putative, GPCR, family 2-like
	Nicotiana tabacum (tobacco), cDNA, https://www.solgenomics.net/organism/Nicotiana_tabacum/genome, Edwars 2017, v4.5	uauaggugacaacauuagguu	Nitab4.5_0001581g0090.1	3	350	370	UAUAGGUGACAACAUUAGGUU	:.:::.:: ::::.::.::::	AGCCUGAUCUUGUUACUUAUA	Cleavage	1	Pentatricopeptide repeat
	Nicotiana tabacum (tobacco), cDNA, https://www.solgenomics.net/organism/Nicotiana_tabacum/genome, Edwars 2017, v4.5	uauaggugacaacauuagguu	Nitab4.5_0001590g0040.1	3	1949	1969	UAUAGGUGACAACAUUAGGUU	.:::.: :::::.::.:.::	UGCCUGAAGUUGUUACUUGUA	Cleavage	1	Zinc finger, RING-type, ELYS-like domain
	Nicotiana tabacum (tobacco), cDNA, https://www.solgenomics.net/organism/Nicotiana_tabacum/genome, Edwars 2017, v4.5	uauaggugacaacauuagguu	Nitab4.5_0001594g0060.1	3.5	71	91	UAUAGGUGACAACAUUAGGUU	:..::.::::::.:::: ::	CAUUUAGUGUUGUUACCUUUA	Cleavage	1	Pentatricopeptide repeat
	Nicotiana tabacum (tobacco), cDNA, https://www.solgenomics.net/organism/Nicotiana_tabacum/genome, Edwars 2017, v4.5	uauaggugacaacauuagguu	Nitab4.5_0001669g0010.1	3	1565	1585	UAUAGGUGACAACAUUAGGUU	::::::::::::: :: ::::	AACCUAAUGUUGUAACAUAUA	Cleavage	2	Tetratricopeptide-like helical, Pentatricopeptide repeat
	Nicotiana tabacum (tobacco), cDNA, https://www.solgenomics.net/organism/Nicotiana_tabacum/genome, Edwars 2017, v4.5	uauaggugacaacauuagguu	Nitab4.5_0001669g0010.1	3	2405	2425	UAUAGGUGACAACAUUAGGUU	::::::::: :.:..::::	CUCCUAAUGUUCUUAUUUAUA	Translation	2	Tetratricopeptide-like helical, Pentatricopeptide repeat
	Nicotiana tabacum (tobacco), cDNA, https://www.solgenomics.net/organism/Nicotiana_tabacum/genome, Edwars 2017, v4.5	uauaggugacaacauuagguu	Nitab4.5_0001701g0020.1	1.5	533	553	UAUAGGUGACAACAUUAGGUU	:::::::::::::: ::::	CUCCUAAUGUUGUCACGUAUA	Cleavage	1	Pentatricopeptide repeat, Tetratricopeptide-like helical
	Nicotiana tabacum (tobacco), cDNA, https://www.solgenomics.net/organism/Nicotiana_tabacum/genome, Edwars 2017, v4.5	uauaggugacaacauuagguu	Nitab4.5_0001749g0050.1	2	827	847	UAUAGGUGACAACAUUAGGUU	: :::::::::::.: :::::	AUCCUAAUGUUGUUAGCUAUA	Cleavage	1	Pentatricopeptide repeat, Tetratricopeptide-like helical
	Nicotiana tabacum (tobacco), cDNA, https://www.solgenomics.net/organism/Nicotiana_tabacum/genome, Edwars 2017, v4.5	uauaggugacaacauuagguu	Nitab4.5_0001774g0100.1	1.5	989	1009	UAUAGGUGACAACAUUAGGUU	:::::::::::::: ::::	CUCCUAAUGUUGUCACGUAUA	Cleavage	1	Pentatricopeptide repeat, Tetratricopeptide-like helical
	Nicotiana tabacum (tobacco), cDNA, https://www.solgenomics.net/organism/Nicotiana_tabacum/genome, Edwars 2017, v4.5	uauaggugacaacauuagguu	Nitab4.5_0001856g0030.1	3	4067	4087	UAUAGGUGACAACAUUAGGUU	:.:::.:::::::....:::.	AGCCUGAUGUUGUUGUUUAUG	Cleavage	1	Pentatricopeptide repeat, Peptidase S9, prolyl oligopeptidase, catalytic domain, Peptidase S9, serine active site, Six-bladed beta-propeller, TolB-like, Tetratricopeptide-like helical
	Nicotiana tabacum (tobacco), cDNA, https://www.solgenomics.net/organism/Nicotiana_tabacum/genome, Edwars 2017, v4.5	uauaggugacaacauuagguu	Nitab4.5_0001955g0120.1	2.5	668	688	UAUAGGUGACAACAUUAGGUU	::::: ::: ::::::::::	CACCUACUGUAGUCACCUAUA	Translation	1	Pentatricopeptide repeat
	Nicotiana tabacum (tobacco), cDNA, https://www.solgenomics.net/organism/Nicotiana_tabacum/genome, Edwars 2017, v4.5	uauaggugacaacauuagguu	Nitab4.5_0001988g0020.1	3.5	442	462	UAUAGGUGACAACAUUAGGUU	:..:..:::::::: :::::	CAUUUGGUGUUGUCAGCUAUA	Cleavage	1	TLDc
	Nicotiana tabacum (tobacco), cDNA, https://www.solgenomics.net/organism/Nicotiana_tabacum/genome, Edwars 2017, v4.5	uauaggugacaacauuagguu	Nitab4.5_0002310g0060.1	2.5	2261	2281	UAUAGGUGACAACAUUAGGUU	.::: ::::::.:::::::	UGCCUUCUGUUGUUACCUAUA	Cleavage	2	Pentatricopeptide repeat, Tetratricopeptide-like helical
	Nicotiana tabacum (tobacco), cDNA, https://www.solgenomics.net/organism/Nicotiana_tabacum/genome, Edwars 2017, v4.5	uauaggugacaacauuagguu	Nitab4.5_0002310g0060.1	3	1961	1981	UAUAGGUGACAACAUUAGGUU	.::: ::::::.::.::::	UGCCUUCUGUUGUUACUUAUA	Cleavage	2	Pentatricopeptide repeat, Tetratricopeptide-like helical
	Nicotiana tabacum (tobacco), cDNA, https://www.solgenomics.net/organism/Nicotiana_tabacum/genome, Edwars 2017, v4.5	uauaggugacaacauuagguu	Nitab4.5_0002424g0060.1	1.5	866	886	UAUAGGUGACAACAUUAGGUU	.:::: ::::::.:::::::	UGCCUACUGUUGUUACCUAUA	Cleavage	1	Pentatricopeptide repeat, Tetratricopeptide-like helical
	Nicotiana tabacum (tobacco), cDNA, https://www.solgenomics.net/organism/Nicotiana_tabacum/genome, Edwars 2017, v4.5	uauaggugacaacauuagguu	Nitab4.5_0002641g0030.1	3	125	145	UAUAGGUGACAACAUUAGGUU	:..:::::::::::::: :.	CAUUUAAUGUUGUCACCUUUG	Cleavage	1	Pentatricopeptide repeat, Tetratricopeptide-like helical
	Nicotiana tabacum (tobacco), cDNA, https://www.solgenomics.net/organism/Nicotiana_tabacum/genome, Edwars 2017, v4.5	uauaggugacaacauuagguu	Nitab4.5_0002641g0070.1	3	425	445	UAUAGGUGACAACAUUAGGUU	:..:.:::::::::::: ::	CAUUUGAUGUUGUCACCUUUA	Cleavage	1	Pentatricopeptide repeat, Tetratricopeptide-like helical
	Nicotiana tabacum (tobacco), cDNA, https://www.solgenomics.net/organism/Nicotiana_tabacum/genome, Edwars 2017, v4.5	uauaggugacaacauuagguu	Nitab4.5_0002667g0050.1	2.5	989	1009	UAUAGGUGACAACAUUAGGUU	::::.:::::::::.: ::	CUCCUAGUGUUGUCACUUUUA	Cleavage	2	Pentatricopeptide repeat, Tetratricopeptide-like helical
	Nicotiana tabacum (tobacco), cDNA, https://www.solgenomics.net/organism/Nicotiana_tabacum/genome, Edwars 2017, v4.5	uauaggugacaacauuagguu	Nitab4.5_0002667g0050.1	3.5	779	799	UAUAGGUGACAACAUUAGGUU	::: .:::: :::::.::::	UACCGGAUGUGGUCACUUAUA	Translation	2	Pentatricopeptide repeat, Tetratricopeptide-like helical
	Nicotiana tabacum (tobacco), cDNA, https://www.solgenomics.net/organism/Nicotiana_tabacum/genome, Edwars 2017, v4.5	uauaggugacaacauuagguu	Nitab4.5_0002667g0060.1	3.5	779	799	UAUAGGUGACAACAUUAGGUU	::: .:::: :::::.::::	UACCGGAUGUGGUCACUUAUA	Translation	2	Pentatricopeptide repeat, Tetratricopeptide-like helical
	Nicotiana tabacum (tobacco), cDNA, https://www.solgenomics.net/organism/Nicotiana_tabacum/genome, Edwars 2017, v4.5	uauaggugacaacauuagguu	Nitab4.5_0002667g0060.1	3.5	989	1009	UAUAGGUGACAACAUUAGGUU	::::.::::::::: : ::	CUCCUAGUGUUGUCACGUUUA	Cleavage	2	Pentatricopeptide repeat, Tetratricopeptide-like helical
	Nicotiana tabacum (tobacco), cDNA, https://www.solgenomics.net/organism/Nicotiana_tabacum/genome, Edwars 2017, v4.5	uauaggugacaacauuagguu	Nitab4.5_0002667g0100.1	1.5	872	892	UAUAGGUGACAACAUUAGGUU	.:: :::::::::::.::::	UGCCAAAUGUUGUCACUUAUA	Cleavage	3	Pentatricopeptide repeat, Tetratricopeptide-like helical
	Nicotiana tabacum (tobacco), cDNA, https://www.solgenomics.net/organism/Nicotiana_tabacum/genome, Edwars 2017, v4.5	uauaggugacaacauuagguu	Nitab4.5_0002667g0100.1	2.5	2027	2047	UAUAGGUGACAACAUUAGGUU	::: :::::::::::.:::	UACCAAAUGUUGUCACUUAUU	Cleavage	3	Pentatricopeptide repeat, Tetratricopeptide-like helical
	Nicotiana tabacum (tobacco), cDNA, https://www.solgenomics.net/organism/Nicotiana_tabacum/genome, Edwars 2017, v4.5	uauaggugacaacauuagguu	Nitab4.5_0002667g0100.1	3.5	2342	2362	UAUAGGUGACAACAUUAGGUU	:::.:: :::::::::::	CUCCUGAUUCUGUCACCUAUA	Cleavage	3	Pentatricopeptide repeat, Tetratricopeptide-like helical
	Nicotiana tabacum (tobacco), cDNA, https://www.solgenomics.net/organism/Nicotiana_tabacum/genome, Edwars 2017, v4.5	uauaggugacaacauuagguu	Nitab4.5_0002726g0100.1	3.5	329	349	UAUAGGUGACAACAUUAGGUU	: :::::::::: ...::::.	AUCCUAAUGUUGAUGUCUAUG	Cleavage	1	Ubiquitin-conjugating enzyme, E2, Ubiquitin-conjugating enzyme/RWD-like, Ubiquitin-conjugating enzyme, active site
	Nicotiana tabacum (tobacco), cDNA, https://www.solgenomics.net/organism/Nicotiana_tabacum/genome, Edwars 2017, v4.5	uauaggugacaacauuagguu	Nitab4.5_0002783g0010.1	2.5	1601	1621	UAUAGGUGACAACAUUAGGUU	: ::.:::::::..::::::	CAACUGAUGUUGUUGCCUAUA	Cleavage	1	Peptidase M24, structural domain, Domain of unknown function DUF1747, FACT complex subunit Spt16p/Cdc68p
	Nicotiana tabacum (tobacco), cDNA, https://www.solgenomics.net/organism/Nicotiana_tabacum/genome, Edwars 2017, v4.5	uauaggugacaacauuagguu	Nitab4.5_0002932g0070.1	1.5	704	724	UAUAGGUGACAACAUUAGGUU	:: :::::::::::.::::	CUCCAAAUGUUGUCACUUAUA	Cleavage	3	Pentatricopeptide repeat, Tetratricopeptide-like helical
	Nicotiana tabacum (tobacco), cDNA, https://www.solgenomics.net/organism/Nicotiana_tabacum/genome, Edwars 2017, v4.5	uauaggugacaacauuagguu	Nitab4.5_0002932g0070.1	3	914	934	UAUAGGUGACAACAUUAGGUU	:.:::::::: :::::::: :	AGCCUAAUGUGGUCACCUACA	Translation	3	Pentatricopeptide repeat, Tetratricopeptide-like helical
	Nicotiana tabacum (tobacco), cDNA, https://www.solgenomics.net/organism/Nicotiana_tabacum/genome, Edwars 2017, v4.5	uauaggugacaacauuagguu	Nitab4.5_0002932g0070.1	3	2585	2605	UAUAGGUGACAACAUUAGGUU	:: .: ::::::::.::::	CUCCGGACGUUGUCACUUAUA	Cleavage	3	Pentatricopeptide repeat, Tetratricopeptide-like helical
	Nicotiana tabacum (tobacco), cDNA, https://www.solgenomics.net/organism/Nicotiana_tabacum/genome, Edwars 2017, v4.5	uauaggugacaacauuagguu	Nitab4.5_0002936g0010.1	2	1109	1129	UAUAGGUGACAACAUUAGGUU	:.:: ::::::::.::.::::	AGCCCAAUGUUGUUACUUAUA	Cleavage	1	Pentatricopeptide repeat, Tetratricopeptide-like helical
	Nicotiana tabacum (tobacco), cDNA, https://www.solgenomics.net/organism/Nicotiana_tabacum/genome, Edwars 2017, v4.5	uauaggugacaacauuagguu	Nitab4.5_0003033g0080.1	2.5	980	1000	UAUAGGUGACAACAUUAGGUU	::::.:::::: :::.::::	UACCUGAUGUUGCCACUUAUA	Cleavage	1	Pentatricopeptide repeat
	Nicotiana tabacum (tobacco), cDNA, https://www.solgenomics.net/organism/Nicotiana_tabacum/genome, Edwars 2017, v4.5	uauaggugacaacauuagguu	Nitab4.5_0003068g0050.1	3	626	646	UAUAGGUGACAACAUUAGGUU	:: .: ::::::::.::::	CUCCGGACGUUGUCACUUAUA	Cleavage	1	Pentatricopeptide repeat, Tetratricopeptide-like helical
	Nicotiana tabacum (tobacco), cDNA, https://www.solgenomics.net/organism/Nicotiana_tabacum/genome, Edwars 2017, v4.5	uauaggugacaacauuagguu	Nitab4.5_0003132g0090.1	3.5	359	379	UAUAGGUGACAACAUUAGGUU	: :::::: ::::.: :::::	ACCCUAAUAUUGUUAGCUAUA	Cleavage	1	Serine/threonine-protein kinase, active site, EF-hand domain, EF-hand domain pair, Protein kinase domain, Protein kinase-like domain, Serine/threonine- / dual specificity protein kinase, catalytic domain, Protein kinase, ATP binding site, EF-Hand 1, calcium-binding site
	Nicotiana tabacum (tobacco), cDNA, https://www.solgenomics.net/organism/Nicotiana_tabacum/genome, Edwars 2017, v4.5	uauaggugacaacauuagguu	Nitab4.5_0003207g0040.1	3	350	370	UAUAGGUGACAACAUUAGGUU	:.:::.:: ::::.::.::::	AGCCUGAUCUUGUUACUUAUA	Cleavage	1	Pentatricopeptide repeat
	Nicotiana tabacum (tobacco), cDNA, https://www.solgenomics.net/organism/Nicotiana_tabacum/genome, Edwars 2017, v4.5	uauaggugacaacauuagguu	Nitab4.5_0003318g0050.1	3	449	469	UAUAGGUGACAACAUUAGGUU	:..:::::::::::.:: ::	CAUUUAAUGUUGUCAUCUUUA	Cleavage	1	Pentatricopeptide repeat
	Nicotiana tabacum (tobacco), cDNA, https://www.solgenomics.net/organism/Nicotiana_tabacum/genome, Edwars 2017, v4.5	uauaggugacaacauuagguu	Nitab4.5_0003780g0130.1	3	1079	1099	UAUAGGUGACAACAUUAGGUU	::::: :::: ::::.::::	CACCUACUGUUAUCACUUAUA	Translation	2	Pentatricopeptide repeat, Tetratricopeptide-like helical
	Nicotiana tabacum (tobacco), cDNA, https://www.solgenomics.net/organism/Nicotiana_tabacum/genome, Edwars 2017, v4.5	uauaggugacaacauuagguu	Nitab4.5_0003780g0130.1	3.5	554	574	UAUAGGUGACAACAUUAGGUU	:::: ::::: ::.::.::::	AACCAAAUGUGGUUACUUAUA	Translation	2	Pentatricopeptide repeat, Tetratricopeptide-like helical
	Nicotiana tabacum (tobacco), cDNA, https://www.solgenomics.net/organism/Nicotiana_tabacum/genome, Edwars 2017, v4.5	uauaggugacaacauuagguu	Nitab4.5_0003782g0150.1	3.5	1049	1069	UAUAGGUGACAACAUUAGGUU	:.:: .::::::: :.:::::	AGCCCGAUGUUGUGAUCUAUA	Cleavage	1	Pentatricopeptide repeat, Tetratricopeptide-like helical
	Nicotiana tabacum (tobacco), cDNA, https://www.solgenomics.net/organism/Nicotiana_tabacum/genome, Edwars 2017, v4.5	uauaggugacaacauuagguu	Nitab4.5_0003952g0040.1	3	425	445	UAUAGGUGACAACAUUAGGUU	:..:.:::::::::::: ::	CAUUUGAUGUUGUCACCUUUA	Cleavage	1	Pentatricopeptide repeat, Tetratricopeptide-like helical
	Nicotiana tabacum (tobacco), cDNA, https://www.solgenomics.net/organism/Nicotiana_tabacum/genome, Edwars 2017, v4.5	uauaggugacaacauuagguu	Nitab4.5_0003952g0060.1	3.5	230	250	UAUAGGUGACAACAUUAGGUU	:..::: :::::::::: ::	CAUUUAACGUUGUCACCUUUA	Cleavage	1	Pentatricopeptide repeat, Tetratricopeptide-like helical
	Nicotiana tabacum (tobacco), cDNA, https://www.solgenomics.net/organism/Nicotiana_tabacum/genome, Edwars 2017, v4.5	uauaggugacaacauuagguu	Nitab4.5_0003952g0090.1	3.5	425	445	UAUAGGUGACAACAUUAGGUU	:..:.::::::::.::: ::	CAUUUGAUGUUGUCGCCUUUA	Cleavage	1	Pentatricopeptide repeat, Tetratricopeptide-like helical
	Nicotiana tabacum (tobacco), cDNA, https://www.solgenomics.net/organism/Nicotiana_tabacum/genome, Edwars 2017, v4.5	uauaggugacaacauuagguu	Nitab4.5_0003976g0030.1	2.5	881	901	UAUAGGUGACAACAUUAGGUU	::::::::::::: ::.:::.	AACCUAAUGUUGUAACUUAUG	Cleavage	1	Pentatricopeptide repeat, Tetratricopeptide-like helical
	Nicotiana tabacum (tobacco), cDNA, https://www.solgenomics.net/organism/Nicotiana_tabacum/genome, Edwars 2017, v4.5	uauaggugacaacauuagguu	Nitab4.5_0004286g0010.1	3.5	995	1015	UAUAGGUGACAACAUUAGGUU	:::::.:::: ::..:.::::	AACCUGAUGUGGUUGCUUAUA	Translation	1	Pentatricopeptide repeat, Tetratricopeptide-like helical
	Nicotiana tabacum (tobacco), cDNA, https://www.solgenomics.net/organism/Nicotiana_tabacum/genome, Edwars 2017, v4.5	uauaggugacaacauuagguu	Nitab4.5_0004334g0100.1	3.5	740	760	UAUAGGUGACAACAUUAGGUU	.::::.:::::: :: ::::	UGCCUAGUGUUGUAACAUAUA	Cleavage	3	Pentatricopeptide repeat, Tetratricopeptide-like helical
	Nicotiana tabacum (tobacco), cDNA, https://www.solgenomics.net/organism/Nicotiana_tabacum/genome, Edwars 2017, v4.5	uauaggugacaacauuagguu	Nitab4.5_0004334g0100.1	3.5	1055	1075	UAUAGGUGACAACAUUAGGUU	:: .::::::: ::.::::	CUCCAGAUGUUGUGACUUAUA	Cleavage	3	Pentatricopeptide repeat, Tetratricopeptide-like helical
	Nicotiana tabacum (tobacco), cDNA, https://www.solgenomics.net/organism/Nicotiana_tabacum/genome, Edwars 2017, v4.5	uauaggugacaacauuagguu	Nitab4.5_0004334g0100.1	3.5	1370	1390	UAUAGGUGACAACAUUAGGUU	:: .::::::: ::.::::	UCCCAGAUGUUGUAACUUAUA	Cleavage	3	Pentatricopeptide repeat, Tetratricopeptide-like helical
	Nicotiana tabacum (tobacco), cDNA, https://www.solgenomics.net/organism/Nicotiana_tabacum/genome, Edwars 2017, v4.5	uauaggugacaacauuagguu	Nitab4.5_0004433g0030.1	2.5	797	817	UAUAGGUGACAACAUUAGGUU	::::::::: ::.::.::::	UACCUAAUGUGGUUACUUAUA	Translation	1	Pentatricopeptide repeat, Tetratricopeptide-like helical
	Nicotiana tabacum (tobacco), cDNA, https://www.solgenomics.net/organism/Nicotiana_tabacum/genome, Edwars 2017, v4.5	uauaggugacaacauuagguu	Nitab4.5_0004532g0030.1	3	1481	1501	UAUAGGUGACAACAUUAGGUU	:::.:::: ::.::.::::	CUCCUGAUGUGGUUACUUAUA	Translation	1	Pentatricopeptide repeat, Tetratricopeptide-like helical
	Nicotiana tabacum (tobacco), cDNA, https://www.solgenomics.net/organism/Nicotiana_tabacum/genome, Edwars 2017, v4.5	uauaggugacaacauuagguu	Nitab4.5_0004562g0020.1	3	818	838	UAUAGGUGACAACAUUAGGUU	:::::.:::::::.::.:: :	AACCUGAUGUUGUUACUUACA	Cleavage	1	Pentatricopeptide repeat, Tetratricopeptide-like helical
	Nicotiana tabacum (tobacco), cDNA, https://www.solgenomics.net/organism/Nicotiana_tabacum/genome, Edwars 2017, v4.5	uauaggugacaacauuagguu	Nitab4.5_0004873g0030.1	3.5	1142	1162	UAUAGGUGACAACAUUAGGUU	:::: ::::::::.::.:: :	AACCGAAUGUUGUUACUUACA	Cleavage	1	Pentatricopeptide repeat, Tetratricopeptide-like helical
	Nicotiana tabacum (tobacco), cDNA, https://www.solgenomics.net/organism/Nicotiana_tabacum/genome, Edwars 2017, v4.5	uauaggugacaacauuagguu	Nitab4.5_0005140g0030.1	3.5	797	817	UAUAGGUGACAACAUUAGGUU	:.:::.::::: :.::.:::.	AGCCUGAUGUUUUUACUUAUG	Translation	1	Pentatricopeptide repeat
	Nicotiana tabacum (tobacco), cDNA, https://www.solgenomics.net/organism/Nicotiana_tabacum/genome, Edwars 2017, v4.5	uauaggugacaacauuagguu	Nitab4.5_0005203g0030.1	1.5	1760	1780	UAUAGGUGACAACAUUAGGUU	.:::: ::::::.:::::::	UGCCUACUGUUGUUACCUAUA	Cleavage	1	Pentatricopeptide repeat, Tetratricopeptide-like helical
	Nicotiana tabacum (tobacco), cDNA, https://www.solgenomics.net/organism/Nicotiana_tabacum/genome, Edwars 2017, v4.5	uauaggugacaacauuagguu	Nitab4.5_0005212g0060.1	3	1058	1078	UAUAGGUGACAACAUUAGGUU	:.:::::::: :::::::: :	AGCCUAAUGUGGUCACCUACA	Translation	1	Pentatricopeptide repeat, Tetratricopeptide-like helical
	Nicotiana tabacum (tobacco), cDNA, https://www.solgenomics.net/organism/Nicotiana_tabacum/genome, Edwars 2017, v4.5	uauaggugacaacauuagguu	Nitab4.5_0005583g0010.1	3	1064	1084	UAUAGGUGACAACAUUAGGUU	:: .::::::: :::::::	CUCCAGAUGUUGUGACCUAUA	Cleavage	3	Pentatricopeptide repeat, Tetratricopeptide-like helical
	Nicotiana tabacum (tobacco), cDNA, https://www.solgenomics.net/organism/Nicotiana_tabacum/genome, Edwars 2017, v4.5	uauaggugacaacauuagguu	Nitab4.5_0005583g0010.1	3.5	749	769	UAUAGGUGACAACAUUAGGUU	.::::.:::::: :: ::::	UGCCUAGUGUUGUAACAUAUA	Cleavage	3	Pentatricopeptide repeat, Tetratricopeptide-like helical
	Nicotiana tabacum (tobacco), cDNA, https://www.solgenomics.net/organism/Nicotiana_tabacum/genome, Edwars 2017, v4.5	uauaggugacaacauuagguu	Nitab4.5_0005583g0010.1	3.5	1379	1399	UAUAGGUGACAACAUUAGGUU	:: .::::::: ::.::::	UCCCAGAUGUUGUAACUUAUA	Cleavage	3	Pentatricopeptide repeat, Tetratricopeptide-like helical
	Nicotiana tabacum (tobacco), cDNA, https://www.solgenomics.net/organism/Nicotiana_tabacum/genome, Edwars 2017, v4.5	uauaggugacaacauuagguu	Nitab4.5_0005786g0020.1	3	455	475	UAUAGGUGACAACAUUAGGUU	.:: :: ::::::..::::::	GACAUACUGUUGUUGCCUAUA	Cleavage	1
	Nicotiana tabacum (tobacco), cDNA, https://www.solgenomics.net/organism/Nicotiana_tabacum/genome, Edwars 2017, v4.5	uauaggugacaacauuagguu	Nitab4.5_0005873g0010.1	2.5	863	883	UAUAGGUGACAACAUUAGGUU	::::::::::::: ::.:::.	AACCUAAUGUUGUAACUUAUG	Cleavage	1	Pentatricopeptide repeat, Tetratricopeptide-like helical
	Nicotiana tabacum (tobacco), cDNA, https://www.solgenomics.net/organism/Nicotiana_tabacum/genome, Edwars 2017, v4.5	uauaggugacaacauuagguu	Nitab4.5_0005943g0060.1	2	1079	1099	UAUAGGUGACAACAUUAGGUU	::::::.::::::::: ::::	AACCUAGUGUUGUCACAUAUA	Cleavage	3	Pentatricopeptide repeat, Cytochrome P450, Cytochrome P450, conserved site, Cytochrome P450, E-class, group I, Tetratricopeptide-like helical
	Nicotiana tabacum (tobacco), cDNA, https://www.solgenomics.net/organism/Nicotiana_tabacum/genome, Edwars 2017, v4.5	uauaggugacaacauuagguu	Nitab4.5_0005943g0060.1	2.5	5357	5377	UAUAGGUGACAACAUUAGGUU	:::::: ::::::::: ::::	AACCUAUUGUUGUCACAUAUA	Cleavage	3	Pentatricopeptide repeat, Cytochrome P450, Cytochrome P450, conserved site, Cytochrome P450, E-class, group I, Tetratricopeptide-like helical
	Nicotiana tabacum (tobacco), cDNA, https://www.solgenomics.net/organism/Nicotiana_tabacum/genome, Edwars 2017, v4.5	uauaggugacaacauuagguu	Nitab4.5_0005943g0060.1	3.5	563	583	UAUAGGUGACAACAUUAGGUU	:.:: ::::::::.::.:: :	AGCCCAAUGUUGUUACUUACA	Cleavage	3	Pentatricopeptide repeat, Cytochrome P450, Cytochrome P450, conserved site, Cytochrome P450, E-class, group I, Tetratricopeptide-like helical
	Nicotiana tabacum (tobacco), cDNA, https://www.solgenomics.net/organism/Nicotiana_tabacum/genome, Edwars 2017, v4.5	uauaggugacaacauuagguu	Nitab4.5_0006230g0020.1	3	1058	1078	UAUAGGUGACAACAUUAGGUU	:.:: .: :::::::.:::::	AGCCGGACGUUGUCAUCUAUA	Cleavage	1	Pentatricopeptide repeat, Tetratricopeptide-like helical
	Nicotiana tabacum (tobacco), cDNA, https://www.solgenomics.net/organism/Nicotiana_tabacum/genome, Edwars 2017, v4.5	uauaggugacaacauuagguu	Nitab4.5_0006298g0020.1	3.5	611	631	UAUAGGUGACAACAUUAGGUU	:::. ::::::::.::.:.:.	AACUAAAUGUUGUUACUUGUG	Cleavage	1	Myc-type, basic helix-loop-helix (bHLH) domain, Achaete-scute transcription factor-related
	Nicotiana tabacum (tobacco), cDNA, https://www.solgenomics.net/organism/Nicotiana_tabacum/genome, Edwars 2017, v4.5	uauaggugacaacauuagguu	Nitab4.5_0006518g0030.1	3.5	1748	1768	UAUAGGUGACAACAUUAGGUU	::::::::: : ::.::::	CUCCUAAUGUUAUAACUUAUA	Translation	1	Pentatricopeptide repeat, Tetratricopeptide-like helical
	Nicotiana tabacum (tobacco), cDNA, https://www.solgenomics.net/organism/Nicotiana_tabacum/genome, Edwars 2017, v4.5	uauaggugacaacauuagguu	Nitab4.5_0006574g0070.1	3.5	1805	1825	UAUAGGUGACAACAUUAGGUU	::::..::::::....:::.	CACCUGGUGUUGUUGUUUAUG	Cleavage	1	Zinc finger, FYVE/PHD-type, Zinc finger, PHD-type, Zinc finger, PHD-finger, Zinc finger, PHD-type, conserved site, Zinc finger, RING/FYVE/PHD-type
	Nicotiana tabacum (tobacco), cDNA, https://www.solgenomics.net/organism/Nicotiana_tabacum/genome, Edwars 2017, v4.5	uauaggugacaacauuagguu	Nitab4.5_0006665g0020.1	3	443	463	UAUAGGUGACAACAUUAGGUU	:..:::::::::::.:: ::	CAUUUAAUGUUGUCAUCUUUA	Cleavage	1	Pentatricopeptide repeat, Tetratricopeptide-like helical
	Nicotiana tabacum (tobacco), cDNA, https://www.solgenomics.net/organism/Nicotiana_tabacum/genome, Edwars 2017, v4.5	uauaggugacaacauuagguu	Nitab4.5_0006737g0010.1	3.5	554	574	UAUAGGUGACAACAUUAGGUU	:::: ::::: ::.::.::::	AACCGAAUGUGGUUACUUAUA	Translation	1	Pentatricopeptide repeat, Tetratricopeptide-like helical
	Nicotiana tabacum (tobacco), cDNA, https://www.solgenomics.net/organism/Nicotiana_tabacum/genome, Edwars 2017, v4.5	uauaggugacaacauuagguu	Nitab4.5_0007019g0010.1	3.5	192	212	UAUAGGUGACAACAUUAGGUU	::: :.::::::: :.::::	CACCAAGUGUUGUCCCUUAUA	Cleavage	1	PLC-like phosphodiesterase, TIM beta/alpha-barrel domain, Glycerophosphoryl diester phosphodiesterase
	Nicotiana tabacum (tobacco), cDNA, https://www.solgenomics.net/organism/Nicotiana_tabacum/genome, Edwars 2017, v4.5	uauaggugacaacauuagguu	Nitab4.5_0007154g0010.1	2.5	791	811	UAUAGGUGACAACAUUAGGUU	:::.:: ::::.:::::::	CUCCUGAUAUUGUUACCUAUA	Cleavage	1	Pentatricopeptide repeat, Tetratricopeptide-like helical
	Nicotiana tabacum (tobacco), cDNA, https://www.solgenomics.net/organism/Nicotiana_tabacum/genome, Edwars 2017, v4.5	uauaggugacaacauuagguu	Nitab4.5_0007383g0050.1	2	2474	2494	UAUAGGUGACAACAUUAGGUU	::::::.::::::::: ::::	AACCUAGUGUUGUCACAUAUA	Cleavage	1	Pentatricopeptide repeat, Cytochrome P450, Cytochrome P450, E-class, group I, Tetratricopeptide-like helical, Cytochrome P450, conserved site
	Nicotiana tabacum (tobacco), cDNA, https://www.solgenomics.net/organism/Nicotiana_tabacum/genome, Edwars 2017, v4.5	uauaggugacaacauuagguu	Nitab4.5_0007585g0010.1	3	2189	2209	UAUAGGUGACAACAUUAGGUU	:.:::.:::::::....:::.	AGCCUGAUGUUGUUGUUUAUG	Cleavage	1	Pentatricopeptide repeat, Tetratricopeptide-like helical
	Nicotiana tabacum (tobacco), cDNA, https://www.solgenomics.net/organism/Nicotiana_tabacum/genome, Edwars 2017, v4.5	uauaggugacaacauuagguu	Nitab4.5_0007665g0020.1	3	873	893	UAUAGGUGACAACAUUAGGUU	..:::.:::::::.: ::::.	GGCCUGAUGUUGUUAGCUAUG	Cleavage	1	Pentatricopeptide repeat, UDP-glucuronosyl/UDP-glucosyltransferase, Tetratricopeptide-like helical
	Nicotiana tabacum (tobacco), cDNA, https://www.solgenomics.net/organism/Nicotiana_tabacum/genome, Edwars 2017, v4.5	uauaggugacaacauuagguu	Nitab4.5_0007990g0010.1	3.5	89	109	UAUAGGUGACAACAUUAGGUU	:::: .::::::::::.:: :	AACCAGAUGUUGUCACUUACA	Cleavage	1	Pentatricopeptide repeat, Tetratricopeptide-like helical
	Nicotiana tabacum (tobacco), cDNA, https://www.solgenomics.net/organism/Nicotiana_tabacum/genome, Edwars 2017, v4.5	uauaggugacaacauuagguu	Nitab4.5_0007996g0010.1	3.5	755	775	UAUAGGUGACAACAUUAGGUU	.:::::::::: .:::: ::	UGCCUAAUGUUGCUACCUUUA	Cleavage	1	Pentatricopeptide repeat
	Nicotiana tabacum (tobacco), cDNA, https://www.solgenomics.net/organism/Nicotiana_tabacum/genome, Edwars 2017, v4.5	uauaggugacaacauuagguu	Nitab4.5_0008036g0020.1	2.5	193	213	UAUAGGUGACAACAUUAGGUU	...:::::::::::: ::::.	GGUCUAAUGUUGUCAGCUAUG	Cleavage	1	Transposase, MuDR, plant
	Nicotiana tabacum (tobacco), cDNA, https://www.solgenomics.net/organism/Nicotiana_tabacum/genome, Edwars 2017, v4.5	uauaggugacaacauuagguu	Nitab4.5_0008316g0040.1	3.5	230	250	UAUAGGUGACAACAUUAGGUU	:. :::::::::.:::: ::	CAUAUAAUGUUGUUACCUUUA	Cleavage	1	Pentatricopeptide repeat
	Nicotiana tabacum (tobacco), cDNA, https://www.solgenomics.net/organism/Nicotiana_tabacum/genome, Edwars 2017, v4.5	uauaggugacaacauuagguu	Nitab4.5_0008329g0060.1	3	2591	2611	UAUAGGUGACAACAUUAGGUU	::::::::: :::: ::::	CCCCUAAUGUUUUCACAUAUA	Translation	1	Pentatricopeptide repeat, Tetratricopeptide-like helical, Nucleosome assembly protein (NAP)
	Nicotiana tabacum (tobacco), cDNA, https://www.solgenomics.net/organism/Nicotiana_tabacum/genome, Edwars 2017, v4.5	uauaggugacaacauuagguu	Nitab4.5_0008437g0030.1	2	806	826	UAUAGGUGACAACAUUAGGUU	: :::::::::::.: :::::	AUCCUAAUGUUGUUAGCUAUA	Cleavage	1	Pentatricopeptide repeat, Tetratricopeptide-like helical
	Nicotiana tabacum (tobacco), cDNA, https://www.solgenomics.net/organism/Nicotiana_tabacum/genome, Edwars 2017, v4.5	uauaggugacaacauuagguu	Nitab4.5_0008752g0020.1	2.5	212	232	UAUAGGUGACAACAUUAGGUU	...:::::::::::: ::::.	GGUCUAAUGUUGUCAGCUAUG	Cleavage	1	Transposase, MuDR, plant
	Nicotiana tabacum (tobacco), cDNA, https://www.solgenomics.net/organism/Nicotiana_tabacum/genome, Edwars 2017, v4.5	uauaggugacaacauuagguu	Nitab4.5_0009030g0020.1	3.5	92	112	UAUAGGUGACAACAUUAGGUU	...:::::: ::::: :::::	GGUCUAAUGCUGUCAGCUAUA	Cleavage	1	Transposase, MuDR, plant
	Nicotiana tabacum (tobacco), cDNA, https://www.solgenomics.net/organism/Nicotiana_tabacum/genome, Edwars 2017, v4.5	uauaggugacaacauuagguu	Nitab4.5_0009570g0010.1	3.5	836	856	UAUAGGUGACAACAUUAGGUU	::::.::::::: :: ::::	CACCUGAUGUUGUGACAUAUA	Cleavage	1	Pentatricopeptide repeat
	Nicotiana tabacum (tobacco), cDNA, https://www.solgenomics.net/organism/Nicotiana_tabacum/genome, Edwars 2017, v4.5	uauaggugacaacauuagguu	Nitab4.5_0009617g0010.1	3	2141	2161	UAUAGGUGACAACAUUAGGUU	:.:::::::: :::::::: :	AGCCUAAUGUGGUCACCUACA	Translation	4	Pentatricopeptide repeat, Mitochondrial carrier domain, Methionine synthase, vitamin-B12 independent, Tetratricopeptide-like helical
	Nicotiana tabacum (tobacco), cDNA, https://www.solgenomics.net/organism/Nicotiana_tabacum/genome, Edwars 2017, v4.5	uauaggugacaacauuagguu	Nitab4.5_0009617g0010.1	3	5450	5470	UAUAGGUGACAACAUUAGGUU	:.:::::::: :::::::: :	AGCCUAAUGUGGUCACCUACA	Translation	4	Pentatricopeptide repeat, Mitochondrial carrier domain, Methionine synthase, vitamin-B12 independent, Tetratricopeptide-like helical
	Nicotiana tabacum (tobacco), cDNA, https://www.solgenomics.net/organism/Nicotiana_tabacum/genome, Edwars 2017, v4.5	uauaggugacaacauuagguu	Nitab4.5_0009617g0010.1	3	9806	9826	UAUAGGUGACAACAUUAGGUU	:.:::::::: :::::::: :	AGCCUAAUGUGGUCACCUACA	Translation	4	Pentatricopeptide repeat, Mitochondrial carrier domain, Methionine synthase, vitamin-B12 independent, Tetratricopeptide-like helical
	Nicotiana tabacum (tobacco), cDNA, https://www.solgenomics.net/organism/Nicotiana_tabacum/genome, Edwars 2017, v4.5	uauaggugacaacauuagguu	Nitab4.5_0009617g0010.1	3	9626	9646	UAUAGGUGACAACAUUAGGUU	:..:.:::::::::::: ::	CAUUUGAUGUUGUCACCUUUA	Cleavage	4	Pentatricopeptide repeat, Mitochondrial carrier domain, Methionine synthase, vitamin-B12 independent, Tetratricopeptide-like helical
	Nicotiana tabacum (tobacco), cDNA, https://www.solgenomics.net/organism/Nicotiana_tabacum/genome, Edwars 2017, v4.5	uauaggugacaacauuagguu	Nitab4.5_0009690g0010.1	2.5	1601	1621	UAUAGGUGACAACAUUAGGUU	: ::.:::::::..::::::	CAACUGAUGUUGUUGCCUAUA	Cleavage	1	FACT complex subunit Spt16p/Cdc68p, Domain of unknown function DUF1747, Peptidase M24, structural domain
	Nicotiana tabacum (tobacco), cDNA, https://www.solgenomics.net/organism/Nicotiana_tabacum/genome, Edwars 2017, v4.5	uauaggugacaacauuagguu	Nitab4.5_0009849g0030.1	3.5	278	298	UAUAGGUGACAACAUUAGGUU	..::::: ::::::::::	UUUUUAAUGGUGUCACCUAUU	Cleavage	1	G protein-coupled receptor GCR1 putative, GCR1-cAMP receptor
	Nicotiana tabacum (tobacco), cDNA, https://www.solgenomics.net/organism/Nicotiana_tabacum/genome, Edwars 2017, v4.5	uauaggugacaacauuagguu	Nitab4.5_0010695g0010.1	2.5	1838	1858	UAUAGGUGACAACAUUAGGUU	.:::::::::::.:: :::.	UGCCUAAUGUUGUUACAUAUG	Cleavage	2	Pentatricopeptide repeat, Tetratricopeptide-like helical
	Nicotiana tabacum (tobacco), cDNA, https://www.solgenomics.net/organism/Nicotiana_tabacum/genome, Edwars 2017, v4.5	uauaggugacaacauuagguu	Nitab4.5_0010695g0010.1	3.5	1208	1228	UAUAGGUGACAACAUUAGGUU	:::::::: :::.:::::::	AACCUAAUACUGUUACCUAUA	Cleavage	2	Pentatricopeptide repeat, Tetratricopeptide-like helical
	Nicotiana tabacum (tobacco), cDNA, https://www.solgenomics.net/organism/Nicotiana_tabacum/genome, Edwars 2017, v4.5	uauaggugacaacauuagguu	Nitab4.5_0010755g0050.1	3	371	391	UAUAGGUGACAACAUUAGGUU	:..:::::::::.:::: ::	CAUUUAAUGUUGUUACCUUUA	Cleavage	1	Pentatricopeptide repeat, Tetratricopeptide-like helical
	Nicotiana tabacum (tobacco), cDNA, https://www.solgenomics.net/organism/Nicotiana_tabacum/genome, Edwars 2017, v4.5	uauaggugacaacauuagguu	Nitab4.5_0010840g0030.1	3.5	359	379	UAUAGGUGACAACAUUAGGUU	: :::::: ::::.: :::::	ACCCUAAUAUUGUUAGCUAUA	Cleavage	1	Protein kinase domain, EF-Hand 1, calcium-binding site, EF-hand domain, EF-hand domain pair, Protein kinase-like domain, Protein kinase, ATP binding site, Serine/threonine- / dual specificity protein kinase, catalytic domain, Serine/threonine-protein kinase, active site
	Nicotiana tabacum (tobacco), cDNA, https://www.solgenomics.net/organism/Nicotiana_tabacum/genome, Edwars 2017, v4.5	uauaggugacaacauuagguu	Nitab4.5_0011373g0020.1	3.5	464	484	UAUAGGUGACAACAUUAGGUU	:.:::::::: :: ::.::::	AGCCUAAUGUGGUGACUUAUA	Translation	1	Pentatricopeptide repeat
	Nicotiana tabacum (tobacco), cDNA, https://www.solgenomics.net/organism/Nicotiana_tabacum/genome, Edwars 2017, v4.5	uauaggugacaacauuagguu	Nitab4.5_0011642g0030.1	3	210	230	UAUAGGUGACAACAUUAGGUU	...::::::::::.: ::::.	GGUCUAAUGUUGUUAGCUAUG	Cleavage	1	Transposase, MuDR, plant
	Nicotiana tabacum (tobacco), cDNA, https://www.solgenomics.net/organism/Nicotiana_tabacum/genome, Edwars 2017, v4.5	uauaggugacaacauuagguu	Nitab4.5_0013850g0010.1	2.5	386	406	UAUAGGUGACAACAUUAGGUU	:..:::::::::::::: ::	CAUUUAAUGUUGUCACCUUUA	Cleavage	1	Pentatricopeptide repeat
	Nicotiana tabacum (tobacco), cDNA, https://www.solgenomics.net/organism/Nicotiana_tabacum/genome, Edwars 2017, v4.5	uauaggugacaacauuagguu	Nitab4.5_0016432g0010.1	3	1400	1420	UAUAGGUGACAACAUUAGGUU	:::.:::: ::.::.::::	CUCCUGAUGUGGUUACUUAUA	Translation	1	Pentatricopeptide repeat, Tetratricopeptide-like helical
	Nicotiana tabacum (tobacco), cDNA, https://www.solgenomics.net/organism/Nicotiana_tabacum/genome, Edwars 2017, v4.5	uauaggugacaacauuagguu	Nitab4.5_0017998g0010.1	2.5	668	688	UAUAGGUGACAACAUUAGGUU	:::: ::: ::::::::::	CCCCUACUGUAGUCACCUAUA	Translation	1	Pentatricopeptide repeat
	Nicotiana tabacum (tobacco), cDNA, https://www.solgenomics.net/organism/Nicotiana_tabacum/genome, Edwars 2017, v4.5	uauaggugacaacauuagguu	Nitab4.5_0025577g0010.1	3	1592	1612	UAUAGGUGACAACAUUAGGUU	.:: ::::::::.:: ::::	UGCCCAAUGUUGUUACAUAUA	Cleavage	1	Pentatricopeptide repeat, Tetratricopeptide-like helical
