# Supplementary material for: Bioinformatics Analysis Reveals PPR Genes Modulation by Ahyp-miR0005 Under Abiotic Stress Across Diverse Plant Species
Source: Plants (Basel). 2025 Sep 3;14(17):2757. doi: 10.3390/plants14172757 (PMC12430068; doi:10.3390/plants14172757)
Supplement: Supplementary file 1 [file plants-14-02757-s001.zip › Table S3_miRNA_binding_sites_high_multiplicity.xlsx]

## Sheet: Number of binding
	Table S3. Number of binding sites with multiplicity by species.
	Arabidopsis thaliana, thaliana, JGI genomic project, Phytozome 13, 447_Araport11
	Target_Acc.	Target_start	Target_end	Inhibition	Multiplicity
	AT1G64580.1	655	675	Cleavage	3
	AT1G64580.1	1075	1095	Cleavage	3
	AT1G64580.1	970	990	Translation	3
	AT5G16640.1	973	993	Cleavage	3
	AT5G16640.1	658	678	Cleavage	3
	AT5G16640.1	1078	1098	Cleavage	3
	AT5G39710.1	1702	1722	Cleavage	3
	AT5G39710.1	1072	1092	Translation	3
	AT5G39710.1	757	777	Cleavage	3
	Amaranthus hypochondriacus (Princes-of-Wales feather), transcript, JGI genomic project, Phytozome 13, 459_v2.1
	Target_Acc.	Target_start	Target_end	Inhibition	Multiplicity
	AH001900-RA	1052	1072	Cleavage	3
	AH001900-RA	737	757	Cleavage	3
	AH001900-RA	1682	1702	Translation	3
	AH008927-RA	1286	1306	Cleavage	3
	AH008927-RA	1496	1516	Translation	3
	AH008927-RA	1190	1210	Translation	3
	AH011176-RA	977	997	Cleavage	3
	AH011176-RA	557	577	Cleavage	3
	AH011176-RA	662	682	Cleavage	3
	AH011177-RA	980	1000	Translation	4
	AH011177-RA	728	748	Cleavage	4
	AH011177-RA	518	538	Cleavage	4
	AH011177-RA	623	643	Cleavage	4
	AH011178-RA	542	562	Cleavage	3
	AH011178-RA	647	667	Cleavage	3
	AH011178-RA	752	772	Cleavage	3
	AH011179-RA	233	253	Cleavage	6
	AH011179-RA	2066	2086	Translation	6
	AH011179-RA	1436	1456	Cleavage	6
	AH011179-RA	1541	1561	Cleavage	6
	AH011179-RA	1646	1666	Cleavage	6
	AH011179-RA	1331	1351	Translation	6
	AH011181-RA	1514	1534	Cleavage	9
	AH011181-RA	464	484	Cleavage	9
	AH011181-RA	779	799	Cleavage	9
	AH011181-RA	884	904	Cleavage	9
	AH011181-RA	989	1009	Cleavage	9
	AH011181-RA	1094	1114	Cleavage	9
	AH011181-RA	1199	1219	Cleavage	9
	AH011181-RA	569	589	Cleavage	9
	AH011181-RA	674	694	Cleavage	9
	AH019806-RA	1046	1066	Cleavage	3
	AH019806-RA	1256	1276	Cleavage	3
	AH019806-RA	536	556	Translation	3
	Nicotiana tabacum (tobacco), cDNA, https://www.solgenomics.net/organism/Nicotiana_tabacum/genome, Edwars 2017, v4.5
	Target_Acc.	Target_start	Target_end	Inhibition	Multiplicity
	Nitab4.5_0000856g0020.1	872	892	Cleavage	3
	Nitab4.5_0000856g0020.1	2027	2047	Cleavage	3
	Nitab4.5_0000856g0020.1	2342	2362	Cleavage	3
	Nitab4.5_0002667g0100.1	872	892	Cleavage	3
	Nitab4.5_0002667g0100.1	2027	2047	Cleavage	3
	Nitab4.5_0002667g0100.1	2342	2362	Cleavage	3
	Nitab4.5_0002932g0070.1	704	724	Cleavage	3
	Nitab4.5_0002932g0070.1	914	934	Translation	3
	Nitab4.5_0002932g0070.1	2585	2605	Cleavage	3
	Nitab4.5_0004334g0100.1	740	760	Cleavage	3
	Nitab4.5_0004334g0100.1	1055	1075	Cleavage	3
	Nitab4.5_0004334g0100.1	1370	1390	Cleavage	3
	Nitab4.5_0005583g0010.1	1064	1084	Cleavage	3
	Nitab4.5_0005583g0010.1	749	769	Cleavage	3
	Nitab4.5_0005583g0010.1	1379	1399	Cleavage	3
	Nitab4.5_0005943g0060.1	1079	1099	Cleavage	3
	Nitab4.5_0005943g0060.1	5357	5377	Cleavage	3
	Nitab4.5_0005943g0060.1	563	583	Cleavage	3
	Nitab4.5_0009617g0010.1	2141	2161	Translation	4
	Nitab4.5_0009617g0010.1	5450	5470	Translation	4
	Nitab4.5_0009617g0010.1	9806	9826	Translation	4
	Nitab4.5_0009617g0010.1	9626	9646	Cleavage	4
