# Supplementary material for: Bioinformatics Analysis Reveals PPR Genes Modulation by Ahyp-miR0005 Under Abiotic Stress Across Diverse Plant Species
Source: Plants (Basel). 2025 Sep 3;14(17):2757. doi: 10.3390/plants14172757 (PMC12430068; doi:10.3390/plants14172757)
Supplement: Supplementary file 1 [file plants-14-02757-s001.zip › Table S4_Orthologous_PPRs_Targets.xlsx]

## Sheet: Ahyp-Sly
Table S4. Ortholog of amaranth in other species
Ortholog Group	Gene Name	Organism Name	Ortholog Gene Name	Relationship	Ortholog Organism Name
691_459_1210	AH001327	Ahypochondriacus_v2.1	Solyc08g023490	one-to-one	Slycopersicum_ITAG4.0
691_459_2298	AH001564	Ahypochondriacus_v2.1	Solyc03g121110	one-to-one	Slycopersicum_ITAG4.0
691_459_1756	AH001900	Ahypochondriacus_v2.1	Solyc01g108410	one-to-one	Slycopersicum_ITAG4.0
691_459_7093	AH002755	Ahypochondriacus_v2.1	Solyc03g114000	one-to-many	Slycopersicum_ITAG4.0
691_459_7093	AH002755	Ahypochondriacus_v2.1	Solyc06g071310	one-to-many	Slycopersicum_ITAG4.0
691_459_3413	AH002846	Ahypochondriacus_v2.1	Solyc06g069700	one-to-one	Slycopersicum_ITAG4.0
691_459_3358	AH004914	Ahypochondriacus_v2.1	Solyc05g014490	one-to-one	Slycopersicum_ITAG4.0
691_459_1176	AH005647	Ahypochondriacus_v2.1	Solyc10g081880	one-to-one	Slycopersicum_ITAG4.0
691_459_3647	AH008653	Ahypochondriacus_v2.1	Solyc01g096210	one-to-one	Slycopersicum_ITAG4.0
691_459_5251	AH011177	Ahypochondriacus_v2.1	gene:Solyc06g007740.1	many-to-many	Slycopersicum_ITAG4.0
691_459_5251	AH011177	Ahypochondriacus_v2.1	Solyc06g007850	many-to-many	Slycopersicum_ITAG4.0
691_459_5251	AH011177	Ahypochondriacus_v2.1	gene:Solyc04g080120.1	many-to-many	Slycopersicum_ITAG4.0
691_459_5251	AH011177	Ahypochondriacus_v2.1	Solyc06g007300	many-to-many	Slycopersicum_ITAG4.0
691_459_5251	AH011177	Ahypochondriacus_v2.1	gene:Solyc05g009253.1	many-to-many	Slycopersicum_ITAG4.0
691_459_5251	AH011177	Ahypochondriacus_v2.1	gene:Solyc06g005220.2	many-to-many	Slycopersicum_ITAG4.0
691_459_5251	AH011179	Ahypochondriacus_v2.1	gene:Solyc06g007740.1	many-to-many	Slycopersicum_ITAG4.0
691_459_5251	AH011179	Ahypochondriacus_v2.1	Solyc06g007850	many-to-many	Slycopersicum_ITAG4.0
691_459_5251	AH011179	Ahypochondriacus_v2.1	gene:Solyc04g080120.1	many-to-many	Slycopersicum_ITAG4.0
691_459_5251	AH011179	Ahypochondriacus_v2.1	Solyc06g007300	many-to-many	Slycopersicum_ITAG4.0
691_459_5251	AH011179	Ahypochondriacus_v2.1	gene:Solyc05g009253.1	many-to-many	Slycopersicum_ITAG4.0
691_459_5251	AH011179	Ahypochondriacus_v2.1	gene:Solyc06g005220.2	many-to-many	Slycopersicum_ITAG4.0
691_459_3753	AH011924	Ahypochondriacus_v2.1	Solyc01g104630	one-to-one	Slycopersicum_ITAG4.0
691_459_6576	AH012776	Ahypochondriacus_v2.1	Solyc10g084080	one-to-one	Slycopersicum_ITAG4.0
691_459_759	AH015741	Ahypochondriacus_v2.1	gene:Solyc02g087560.1	one-to-one	Slycopersicum_ITAG4.0
691_459_2988	AH016090	Ahypochondriacus_v2.1	Solyc07g047620	one-to-one	Slycopersicum_ITAG4.0
691_459_1551	AH018525	Ahypochondriacus_v2.1	Solyc11g005940	one-to-one	Slycopersicum_ITAG4.0
691_459_5251	AH018654	Ahypochondriacus_v2.1	gene:Solyc06g007740.1	many-to-many	Slycopersicum_ITAG4.0
691_459_5251	AH018654	Ahypochondriacus_v2.1	Solyc06g007850	many-to-many	Slycopersicum_ITAG4.0
691_459_5251	AH018654	Ahypochondriacus_v2.1	gene:Solyc04g080120.1	many-to-many	Slycopersicum_ITAG4.0
691_459_5251	AH018654	Ahypochondriacus_v2.1	Solyc06g007300	many-to-many	Slycopersicum_ITAG4.0
691_459_5251	AH018654	Ahypochondriacus_v2.1	gene:Solyc05g009253.1	many-to-many	Slycopersicum_ITAG4.0
691_459_5251	AH018654	Ahypochondriacus_v2.1	gene:Solyc06g005220.2	many-to-many	Slycopersicum_ITAG4.0
691_459_2039	AH019806	Ahypochondriacus_v2.1	gene:Solyc01g058205.1	one-to-one	Slycopersicum_ITAG4.0
691_459_1373	AH021870	Ahypochondriacus_v2.1	Solyc07g047820	one-to-one	Slycopersicum_ITAG4.0
691_459_4872	AH022052	Ahypochondriacus_v2.1	Solyc02g081860	one-to-one	Slycopersicum_ITAG4.0
Ortholog Group	Gene Name	Organism Name	Ortholog Gene Name	Relationship	Ortholog Organism Name
447_459_1033	AH001327	Ahypochondriacus_v2.1	AT1G30290	one-to-one	Athaliana_Araport11
447_459_2773	AH001564	Ahypochondriacus_v2.1	AT1G51965	one-to-one	Athaliana_Araport11
447_459_1086	AH001900	Ahypochondriacus_v2.1	AT5G39710	one-to-one	Athaliana_Araport11
447_459_3959	AH002846	Ahypochondriacus_v2.1	AT5G61400	one-to-one	Athaliana_Araport11
447_459_3815	AH004914	Ahypochondriacus_v2.1	AT3G04130	one-to-one	Athaliana_Araport11
447_459_1239	AH005647	Ahypochondriacus_v2.1	AT5G65560	one-to-one	Athaliana_Araport11
447_459_4907	AH008653	Ahypochondriacus_v2.1	AT5G16420	one-to-one	Athaliana_Araport11
447_459_1235	AH008927	Ahypochondriacus_v2.1	AT1G09900	one-to-one	Athaliana_Araport11
447_459_2058	AH010751	Ahypochondriacus_v2.1	AT3G04760	one-to-one	Athaliana_Araport11
447_459_4681	AH011550	Ahypochondriacus_v2.1	AT4G11690	one-to-one	Athaliana_Araport11
447_459_3879	AH011924	Ahypochondriacus_v2.1	AT2G06000	one-to-one	Athaliana_Araport11
447_459_3916	AH012776	Ahypochondriacus_v2.1	AT2G32630	one-to-one	Athaliana_Araport11
447_459_829	AH015741	Ahypochondriacus_v2.1	AT5G39980	one-to-one	Athaliana_Araport11
447_459_2874	AH016090	Ahypochondriacus_v2.1	AT4G26680	one-to-one	Athaliana_Araport11
447_459_5865	AH016354	Ahypochondriacus_v2.1	AT1G06143	one-to-one	Athaliana_Araport11
447_459_1826	AH018525	Ahypochondriacus_v2.1	AT4G19440	one-to-one	Athaliana_Araport11
447_459_4336	AH018654	Ahypochondriacus_v2.1	AT1G12700	one-to-many	Athaliana_Araport11
447_459_4336	AH018654	Ahypochondriacus_v2.1	AT3G22470	one-to-many	Athaliana_Araport11
447_459_4336	AH018654	Ahypochondriacus_v2.1	AT1G63150	one-to-many	Athaliana_Araport11
447_459_4336	AH018654	Ahypochondriacus_v2.1	AT1G62910	one-to-many	Athaliana_Araport11
447_459_4336	AH018654	Ahypochondriacus_v2.1	AT1G63130	one-to-many	Athaliana_Araport11
447_459_4336	AH018654	Ahypochondriacus_v2.1	AT1G12620	one-to-many	Athaliana_Araport11
447_459_4336	AH018654	Ahypochondriacus_v2.1	AT1G63080	one-to-many	Athaliana_Araport11
447_459_4336	AH018654	Ahypochondriacus_v2.1	AT1G12300	one-to-many	Athaliana_Araport11
447_459_4336	AH018654	Ahypochondriacus_v2.1	AT1G63400	one-to-many	Athaliana_Araport11
447_459_4336	AH018654	Ahypochondriacus_v2.1	AT1G63070	one-to-many	Athaliana_Araport11
447_459_4336	AH018654	Ahypochondriacus_v2.1	AT1G62670	one-to-many	Athaliana_Araport11
447_459_4336	AH018654	Ahypochondriacus_v2.1	AT1G12775	one-to-many	Athaliana_Araport11
447_459_4336	AH018654	Ahypochondriacus_v2.1	AT1G63330	one-to-many	Athaliana_Araport11
447_459_4336	AH018654	Ahypochondriacus_v2.1	AT1G62590	one-to-many	Athaliana_Araport11
447_459_4336	AH018654	Ahypochondriacus_v2.1	AT1G62930	one-to-many	Athaliana_Araport11
447_459_4336	AH018654	Ahypochondriacus_v2.1	AT1G64100	one-to-many	Athaliana_Araport11
447_459_2129	AH019806	Ahypochondriacus_v2.1	AT3G48810	one-to-one	Athaliana_Araport11
447_459_5182	AH022052	Ahypochondriacus_v2.1	AT4G20090	one-to-one	Athaliana_Araport11
Gene Name	Organism Name	Homologus Gene Name	Percent Identity	Ortholog Organism Name	Description	Ath like
AH001327	Ahypochondriacus_v2.1	Nitab4.5_0002071g0050.1	0.6028	Nicotiana tabacum_v4.5	Pentatricopeptide repeat, Tetratricopeptide-like helicalLength=859	At1g09900-like [Nicotiana tabacum]
AH001327	Ahypochondriacus_v2.1	Nitab4.5_0000315g0050.1	0.5986	Nicotiana tabacum_v4.5	Pentatricopeptide repeat, Tetratricopeptide-like helicalLength=744	At1g09900-like [Nicotiana tabacum]
AH001564	Ahypochondriacus_v2.1	Nitab4.5_0005085g0030.1	0.7935	Nicotiana tabacum_v4.5	Pentatricopeptide repeat, Tetratricopeptide-like helicalLength=484	At1g51965, mitochondrial-like [Nicotiana tabacum]
AH001564	Ahypochondriacus_v2.1	Nitab4.5_0004969g0060.1	0.7935	Nicotiana tabacum_v4.5	Pentatricopeptide repeat, Tetratricopeptide-like helicalLength=474	At1g51965, mitochondrial-like [Nicotiana tabacum]
AH001900	Ahypochondriacus_v2.1	Nitab4.5_0004334g0100.1	0.5908	Nicotiana tabacum_v4.5	Pentatricopeptide repeat, Tetratricopeptide-like helicalLength=765	At5g39710 [Nicotiana tabacum]
AH001900	Ahypochondriacus_v2.1	Nitab4.5_0005583g0010.1	0.5882	Nicotiana tabacum_v4.5	Pentatricopeptide repeat, Tetratricopeptide-like helicalLength=767	At5g39710 [Nicotiana tabacum]
AH002709	Ahypochondriacus_v2.1	Nitab4.5_0000363g0190.1	0.7344	Nicotiana tabacum_v4.5	Pentatricopeptide repeat, Tetratricopeptide-like helical, Smr protein/MutS2 C-terminalLength=845	At2g31400, chloroplastic-like [Nicotiana tabacum]
AH002709	Ahypochondriacus_v2.1	Nitab4.5_0007407g0040.1	0.7344	Nicotiana tabacum_v4.5	Pentatricopeptide repeat, Smr protein/MutS2 C-terminal, Tetratricopeptide-like helicalLength=845	At2g31400, chloroplastic-like [Nicotiana tabacum]
AH002755	Ahypochondriacus_v2.1	Nitab4.5_0001422g0090.1	0.7405	Nicotiana tabacum_v4.5	Zinc finger, LIM-typeLength=190	WLIM1-like [Nicotiana tabacum]
AH002755	Ahypochondriacus_v2.1	Nitab4.5_0009569g0010.1	0.7351	Nicotiana tabacum_v4.5	Zinc finger, LIM-typeLength=190	WLIM1-like [Nicotiana tabacum]
AH002755	Ahypochondriacus_v2.1	Nitab4.5_0002314g0060.1	0.7173	Nicotiana tabacum_v4.5	Zinc finger, LIM-typeLength=189	WLIM1-like [Nicotiana tabacum]
AH002755	Ahypochondriacus_v2.1	Nitab4.5_0004495g0010.1	0.712	Nicotiana tabacum_v4.5	Zinc finger, LIM-typeLength=191	WLIM1-like [Nicotiana tabacum]
AH002846	Ahypochondriacus_v2.1	Nitab4.5_0003021g0070.1	0.4642	Nicotiana tabacum_v4.5	Pentatricopeptide repeat, Tetratricopeptide-like helicalLength=545	At5g61400 [Nicotiana tabacum]
AH002846	Ahypochondriacus_v2.1	Nitab4.5_0004286g0010.1	0.4642	Nicotiana tabacum_v4.5	Pentatricopeptide repeat, Tetratricopeptide-like helicalLength=629	At5g61400 [Nicotiana tabacum]
AH004259	Ahypochondriacus_v2.1	N/A		Nicotiana tabacum_v4.5
AH004914	Ahypochondriacus_v2.1	Nitab4.5_0001898g0020.1	0.5907	Nicotiana tabacum_v4.5	Pentatricopeptide repeat, Tetratricopeptide-like helicalLength=460	At3g04130, mitochondrial [Nicotiana tabacum]
AH005647	Ahypochondriacus_v2.1	Nitab4.5_0002165g0010.1	0.5091	Nicotiana tabacum_v4.5	Pentatricopeptide repeat, Tetratricopeptide-like helicalLength=767	At5g65560-like [Nicotiana tabacum]
AH005647	Ahypochondriacus_v2.1	Nitab4.5_0005257g0020.1	0.4994	Nicotiana tabacum_v4.5	Pentatricopeptide repeat, Tetratricopeptide-like helicalLength=767	At5g65560-like [Nicotiana tabacum]
AH005647	Ahypochondriacus_v2.1	Nitab4.5_0002364g0030.1	0.5073	Nicotiana tabacum_v4.5	Pentatricopeptide repeat, Tetratricopeptide-like helicalLength=767	At5g65560-like [Nicotiana tabacum]
AH005647	Ahypochondriacus_v2.1	Nitab4.5_0000574g0030.1	0.5094	Nicotiana tabacum_v4.5	Pentatricopeptide repeat, Tetratricopeptide-like helicalLength=753	At5g65560-like [Nicotiana tabacum]
AH008138	Ahypochondriacus_v2.1	Nitab4.5_0006518g0030.1	0.5	Nicotiana tabacum_v4.5	Pentatricopeptide repeat, Tetratricopeptide-like helicalLength=620	At1g19290 [Nicotiana tabacum]
AH008138	Ahypochondriacus_v2.1	Nitab4.5_0000110g0140.1	0.497	Nicotiana tabacum_v4.5	Pentatricopeptide repeat, Tetratricopeptide-like helicalLength=669	At1g19290 [Nicotiana tabacum]
AH008653	Ahypochondriacus_v2.1	Nitab4.5_0002527g0080.1	0.5288	Nicotiana tabacum_v4.5	Zinc finger, RING/FYVE/PHD-type, Pentatricopeptide repeat, Armadillo-type fold, U box domain, Tetratricopeptide-like helical, Armadillo-like helical, Armadillo, Armadillo repeat-containing domainLength=1734	At5g16420, mitochondrial-like [Nicotiana tabacum]
AH008653	Ahypochondriacus_v2.1	Nitab4.5_0000307g0100.1	0.5489	Nicotiana tabacum_v4.5	Pentatricopeptide repeat, Tetratricopeptide-like helicalLength=466	At5g16420, mitochondrial-like [Nicotiana tabacum]
AH008927	Ahypochondriacus_v2.1	Nitab4.5_0002667g0060.1	0.7472	Nicotiana tabacum_v4.5	Pentatricopeptide repeat, Tetratricopeptide-like helicalLength=587	At1g09900-like [Nicotiana tabacum]
AH008927	Ahypochondriacus_v2.1	Nitab4.5_0002667g0050.1	0.7455	Nicotiana tabacum_v4.5	Pentatricopeptide repeat, Tetratricopeptide-like helicalLength=587	At1g09900-like [Nicotiana tabacum]
AH010751	Ahypochondriacus_v2.1	Nitab4.5_0003780g0130.1	0.5737	Nicotiana tabacum_v4.5	Pentatricopeptide repeat, Tetratricopeptide-like helicalLength=415	At3g04760, chloroplastic-like isoform X1 [Nicotiana tabacum]
AH011175	Ahypochondriacus_v2.1	Nitab4.5_0003279g0010.1	0.3561	Nicotiana tabacum_v4.5	Pentatricopeptide repeat, Tetratricopeptide-like helicalLength=605	At1g12700, mitochondrial isoform X2 [Nicotiana tabacum]
AH011175	Ahypochondriacus_v2.1	Nitab4.5_0000187g0340.1	0.3561	Nicotiana tabacum_v4.5	Pentatricopeptide repeat, Tetratricopeptide-like helicalLength=599	At1g12700, mitochondrial isoform X2 [Nicotiana tabacum]
AH011176	Ahypochondriacus_v2.1	Nitab4.5_0000295g0190.1	0.3093	Nicotiana tabacum_v4.5	Pentatricopeptide repeat, Tetratricopeptide-like helicalLength=611	At1g12700, mitochondrial [Nicotiana tabacum]
AH011177	Ahypochondriacus_v2.1	Nitab4.5_0003952g0020.1	0.3188	Nicotiana tabacum_v4.5	Pentatricopeptide repeat, Tetratricopeptide-like helicalLength=595	At1g12700, mitochondrial [Nicotiana tabacum]
AH011177	Ahypochondriacus_v2.1	Nitab4.5_0002641g0070.1	0.3288	Nicotiana tabacum_v4.5	Pentatricopeptide repeat, Tetratricopeptide-like helicalLength=629	At1g12700, mitochondrial [Nicotiana tabacum]
AH011178	Ahypochondriacus_v2.1	Nitab4.5_0013850g0010.1	0.3665	Nicotiana tabacum_v4.5	Pentatricopeptide repeatLength=294	At1g12700, mitochondrial [Nicotiana tabacum]
AH011179	Ahypochondriacus_v2.1	Nitab4.5_0009617g0010.1	0.2982	Nicotiana tabacum_v4.5	Pentatricopeptide repeat, Mitochondrial carrier domain, Methionine synthase, vitamin-B12 independent, Tetratricopeptide-like helicalLength=3243
AH011181	Ahypochondriacus_v2.1	Nitab4.5_0002941g0070.1	0.3176	Nicotiana tabacum_v4.5	Pentatricopeptide repeat, Tetratricopeptide-like helicalLength=796	At1g31840 [Nicotiana tabacum]
AH011181	Ahypochondriacus_v2.1	Nitab4.5_0000030g0110.1	0.3176	Nicotiana tabacum_v4.5	Pentatricopeptide repeat, Tetratricopeptide-like helicalLength=786	At1g31840 [Nicotiana tabacum]
AH011185	Ahypochondriacus_v2.1	Nitab4.5_0000157g0280.1	0.3313	Nicotiana tabacum_v4.5	Pentatricopeptide repeat, Tetratricopeptide-like helicalLength=625	At1g12700, mitochondrial isoform X2 [Nicotiana tabacum]
AH011186	Ahypochondriacus_v2.1	Nitab4.5_0002667g0060.1	0.3378	Nicotiana tabacum_v4.5	Pentatricopeptide repeat, Tetratricopeptide-like helicalLength=587	At1g09900-like [Nicotiana tabacum]
AH011186	Ahypochondriacus_v2.1	Nitab4.5_0002667g0050.1	0.3378	Nicotiana tabacum_v4.5	Pentatricopeptide repeat, Tetratricopeptide-like helicalLength=587	At1g09900-like [Nicotiana tabacum]
AH011188	Ahypochondriacus_v2.1	Nitab4.5_0003952g0020.1	0.3734	Nicotiana tabacum_v4.5	Pentatricopeptide repeat, Tetratricopeptide-like helicalLength=595	At1g12700, mitochondrial [Nicotiana tabacum]
AH011188	Ahypochondriacus_v2.1	Nitab4.5_0002641g0070.1	0.372	Nicotiana tabacum_v4.5	Pentatricopeptide repeat, Tetratricopeptide-like helicalLength=847	At1g12700, mitochondrial [Nicotiana tabacum]
AH011550	Ahypochondriacus_v2.1	Nitab4.5_0007891g0010.1	0.5785	Nicotiana tabacum_v4.5	Pentatricopeptide repeat, Tetratricopeptide-like helicalLength=468	At4g11690-like [Nicotiana tabacum]
AH011550	Ahypochondriacus_v2.1	Nitab4.5_0001714g0210.1	0.5654	Nicotiana tabacum_v4.5	Pentatricopeptide repeat, Tetratricopeptide-like helicalLength=443	At4g11690-like [Nicotiana tabacum]
AH011924	Ahypochondriacus_v2.1	Nitab4.5_0009570g0010.1	0.5373	Nicotiana tabacum_v4.5	Pentatricopeptide repeatLength=587	At2g06000-like [Nicotiana tabacum]
AH011924	Ahypochondriacus_v2.1	Nitab4.5_0000249g0340.1	0.5277	Nicotiana tabacum_v4.5	Pentatricopeptide repeatLength=587	At2g06000-like [Nicotiana tabacum]
AH012776	Ahypochondriacus_v2.1	Nitab4.5_0005518g0020.1	0.494	Nicotiana tabacum_v4.5	Pentatricopeptide repeat, Tetratricopeptide-like helicalLength=686	At2g32630-like [Nicotiana tabacum]
AH012776	Ahypochondriacus_v2.1	Nitab4.5_0001297g0100.1	0.4826	Nicotiana tabacum_v4.5	Pentatricopeptide repeat, Tetratricopeptide-like helicalLength=564	At2g32630-like [Nicotiana tabacum]
AH015741	Ahypochondriacus_v2.1	Nitab4.5_0002265g0130.1	0.7757	Nicotiana tabacum_v4.5	Pentatricopeptide repeat, Tetratricopeptide-like helicalLength=669	At5g39980, chloroplastic-like [Nicotiana tabacum]
AH015741	Ahypochondriacus_v2.1	Nitab4.5_0000564g0400.1	0.7744	Nicotiana tabacum_v4.5	Pentatricopeptide repeat, Tetratricopeptide-like helicalLength=495	At5g39980, chloroplastic-like [Nicotiana tabacum]
AH016090	Ahypochondriacus_v2.1	Nitab4.5_0001774g0100.1	0.6167	Nicotiana tabacum_v4.5	Pentatricopeptide repeat, Tetratricopeptide-like helicalLength=519	At4g26680, mitochondrial-like [Nicotiana tabacum]
AH016090	Ahypochondriacus_v2.1	Nitab4.5_0001701g0020.1	0.6125	Nicotiana tabacum_v4.5	Pentatricopeptide repeat, Tetratricopeptide-like helicalLength=367	At4g26680, mitochondrial-like [Nicotiana tabacum]
AH016354	Ahypochondriacus_v2.1	Nitab4.5_0000128g0270.1	0.5645	Nicotiana tabacum_v4.5	Protease-associated domain, PA, Pentatricopeptide repeat, Proteinase inhibitor I9, Peptidase S8/S53 domain, Peptidase S8, subtilisin-related, Tetratricopeptide-like helical, Peptidase S8, subtilisin, Ser-active siteLength=1044	At1g06145-like [Nicotiana tabacum]
AH018525	Ahypochondriacus_v2.1	Nitab4.5_0000856g0020.1	0.5077	Nicotiana tabacum_v4.5	Pentatricopeptide repeat, Tetratricopeptide-like helicalLength=839	At4g19440, chloroplastic [Nicotiana tabacum]
AH018525	Ahypochondriacus_v2.1	Nitab4.5_0002667g0100.1	0.5077	Nicotiana tabacum_v4.5	Pentatricopeptide repeat, Tetratricopeptide-like helicalLength=839	At4g19440, chloroplastic [Nicotiana tabacum]
AH018654	Ahypochondriacus_v2.1	Nitab4.5_0000295g0190.1	0.3711	Nicotiana tabacum_v4.5	Pentatricopeptide repeat, Tetratricopeptide-like helicalLength=611	At1g12700, mitochondrial [Nicotiana tabacum]
AH018876	Ahypochondriacus_v2.1	Nitab4.5_0003362g0020.1	0.5739	Nicotiana tabacum_v4.5	Aldo/keto reductase, Aldo/keto reductase, conserved site, NADP-dependent oxidoreductase domain, Aldo/keto reductase subgroupLength=330
AH019806	Ahypochondriacus_v2.1	Nitab4.5_0000225g0060.1	0.5354	Nicotiana tabacum_v4.5	Pentatricopeptide repeat, Tetratricopeptide-like helicalLength=658	At3g48810-like [Nicotiana tabacum]
AH019806	Ahypochondriacus_v2.1	Nitab4.5_0004303g0030.1	0.5357	Nicotiana tabacum_v4.5	Tetratricopeptide-like helical, Pentatricopeptide repeatLength=655	At3g48810-like [Nicotiana tabacum]
AH020450	Ahypochondriacus_v2.1	Nitab4.5_0000187g0340.1	0.2961	Nicotiana tabacum_v4.5	Pentatricopeptide repeat, Tetratricopeptide-like helicalLength=599	At1g12700, mitochondrial [Nicotiana tabacum]
AH020450	Ahypochondriacus_v2.1	Nitab4.5_0003279g0010.1	0.2961	Nicotiana tabacum_v4.5	Pentatricopeptide repeat, Tetratricopeptide-like helicalLength=605	At1g12700, mitochondrial [Nicotiana tabacum]
AH021870	Ahypochondriacus_v2.1	Nitab4.5_0000441g0020.1	0.4957	Nicotiana tabacum_v4.5	Pentatricopeptide repeat, Tetratricopeptide-like helicalLength=789	At5g65560-like [Nicotiana tabacum]
AH021870	Ahypochondriacus_v2.1	Nitab4.5_0011940g0010.1	0.4957	Nicotiana tabacum_v4.5	Pentatricopeptide repeat, Tetratricopeptide-like helicalLength=837	At5g65560-like [Nicotiana tabacum]
AH022052	Ahypochondriacus_v2.1	Nitab4.5_0000844g0300.1	0.4444	Nicotiana tabacum_v4.5	Tetratricopeptide-like helical, Pentatricopeptide repeatLength=717	At4g20090-like [Nicotiana tabacum]
AH022052	Ahypochondriacus_v2.1	Nitab4.5_0010610g0010.1	0.4444	Nicotiana tabacum_v4.5	Pentatricopeptide repeat, Tetratricopeptide-like helicalLength=741	At4g20090-like [Nicotiana tabacum]
AH023537	Ahypochondriacus_v2.1	Nitab4.5_0000061g0180.1	0.6316	Nicotiana tabacum_v4.5	Pentatricopeptide repeat, Tetratricopeptide-like helicalLength=617	At2g16880 [Nicotiana tabacum]
