# Supplementary material for: Bioinformatics Analysis Reveals PPR Genes Modulation by Ahyp-miR0005 Under Abiotic Stress Across Diverse Plant Species
Source: Plants (Basel). 2025 Sep 3;14(17):2757. doi: 10.3390/plants14172757 (PMC12430068; doi:10.3390/plants14172757)
Supplement: Supplementary file 1 [file plants-14-02757-s001.zip › Table S5_Cytoscape_coexpresion_stress.xlsx]

## Sheet: Tabla de cytoscape
Table S5. Cytoscape stress coexpression from GENEMANIA
Gene 1	Gene 2	Weight	Network group	RESPONSE	REFERENCE
AT5G61400	AT2G32630	0.0160806	Co-expression	COLD	Arae-Chiba-2017
AT4G11690	AT4G19440	0.0123747	Co-expression	COLD	Arae-Chiba-2017
AT4G20090	AT4G11690	0.0123882	Co-expression	COLD	Arae-Chiba-2017
AT1G11900	AT5G16420	0.0162987	Co-expression	COLD	Arae-Chiba-2017
AT5G59900	AT4G20090	0.0156356	Co-expression	COLD	Arae-Chiba-2017
AT1G12700	AT1G62670	0.0174374	Co-expression	COLD	Arae-Chiba-2017
AT1G12700	AT1G52620	0.0218325	Co-expression	COLD	Arae-Chiba-2017
AT1G62930	AT5G16420	0.0151392	Co-expression	COLD	Arae-Chiba-2017
AT2G06000	AT4G19440	0.0163777	Co-expression	COLD	Arae-Chiba-2017
AT2G06000	AT4G11690	0.0156663	Co-expression	COLD	Arae-Chiba-2017
AT2G06000	AT4G20090	0.0182317	Co-expression	COLD	Arae-Chiba-2017
AT1G09820	AT2G32630	0.0160126	Co-expression	COLD	Arae-Chiba-2017
AT1G09820	AT4G20090	0.0176327	Co-expression	COLD	Arae-Chiba-2017
AT1G63150	AT4G19440	0.0165831	Co-expression	COLD	Arae-Chiba-2017
AT1G63150	AT1G09820	0.0203745	Co-expression	COLD	Arae-Chiba-2017
AT3G04130	AT2G32630	0.0164611	Co-expression	COLD	Arae-Chiba-2017
AT1G30290	AT2G32630	0.0127721	Co-expression	COLD	Arae-Chiba-2017
AT1G30290	AT1G11900	0.0140758	Co-expression	COLD	Arae-Chiba-2017
AT1G73710	AT4G11690	0.0143442	Co-expression	COLD	Arae-Chiba-2017
AT1G73710	AT1G09820	0.0183607	Co-expression	COLD	Arae-Chiba-2017
AT1G73710	AT1G30290	0.0127028	Co-expression	COLD	Arae-Chiba-2017
AT5G39980	AT1G09820	0.0211296	Co-expression	COLD	Arae-Chiba-2017
AT5G39710	AT5G16420	0.0143753	Co-expression	COLD	Arae-Chiba-2017
AT5G39710	AT1G12775	0.016004	Co-expression	COLD	Arae-Chiba-2017
AT5G39710	AT4G20090	0.0156756	Co-expression	COLD	Arae-Chiba-2017
AT5G39710	AT2G06000	0.0166615	Co-expression	COLD	Arae-Chiba-2017
AT1G63130	AT4G19890	0.00988388	Co-expression	COLD	Arae-Chiba-2017
AT1G63080	AT4G19440	0.0131212	Co-expression	COLD	Arae-Chiba-2017
AT1G63080	AT1G12620	0.0166369	Co-expression	COLD	Arae-Chiba-2017
AT1G63080	AT1G63130	0.0104529	Co-expression	COLD	Arae-Chiba-2017
AT1G80550	AT1G09820	0.0191441	Co-expression	COLD	Arae-Chiba-2017
AT1G80550	AT1G73710	0.0169812	Co-expression	COLD	Arae-Chiba-2017
AT3G04760	AT5G16420	0.0132275	Co-expression	COLD	Arae-Chiba-2017
AT1G74780	AT1G52620	0.0209549	Co-expression	COLD	Arae-Chiba-2017
AT1G74780	AT4G20090	0.0193388	Co-expression	COLD	Arae-Chiba-2017
AT1G74780	AT1G80550	0.0183081	Co-expression	COLD	Arae-Chiba-2017
AT1G64100	AT5G65560	0.00827694	Co-expression	COLD	Arae-Chiba-2017
BASS1	AT2G26900	0.00583244	Co-expression	COLD	Arae-Chiba-2017
BASS3	AT4G31850	0.0107093	Co-expression	COLD	Arae-Chiba-2017
AT4G20090	AT4G19890	0.0189735	Co-expression	MPK6	Chang-Bailey-Serres-2012
AT1G12620	AT1G62670	0.0172637	Co-expression	MPK6	Chang-Bailey-Serres-2012
AT1G62930	AT1G12775	0.0113725	Co-expression	MPK6	Chang-Bailey-Serres-2012
AT5G65560	AT1G12775	0.011892	Co-expression	MPK6	Chang-Bailey-Serres-2012
AT5G65560	AT5G59900	0.0136217	Co-expression	MPK6	Chang-Bailey-Serres-2012
AT3G04130	AT4G20090	0.0136773	Co-expression	MPK6	Chang-Bailey-Serres-2012
AT3G04130	AT1G63150	0.0120806	Co-expression	MPK6	Chang-Bailey-Serres-2012
AT1G30290	AT1G12775	0.0115189	Co-expression	MPK6	Chang-Bailey-Serres-2012
AT1G30290	AT1G62930	0.0112939	Co-expression	MPK6	Chang-Bailey-Serres-2012
AT1G30290	AT1G09820	0.0128125	Co-expression	MPK6	Chang-Bailey-Serres-2012
AT1G73710	AT4G26680	0.0154839	Co-expression	MPK6	Chang-Bailey-Serres-2012
AT1G73710	AT1G12700	0.0170985	Co-expression	MPK6	Chang-Bailey-Serres-2012
AT1G73710	AT5G14770	0.0137521	Co-expression	MPK6	Chang-Bailey-Serres-2012
AT5G39980	AT5G14770	0.0139524	Co-expression	MPK6	Chang-Bailey-Serres-2012
AT1G63130	AT1G62670	0.0147394	Co-expression	MPK6	Chang-Bailey-Serres-2012
AT1G63130	AT2G32630	0.0140106	Co-expression	MPK6	Chang-Bailey-Serres-2012
AT1G63130	AT1G12620	0.0125415	Co-expression	MPK6	Chang-Bailey-Serres-2012
AT1G63130	AT5G65560	0.0121529	Co-expression	MPK6	Chang-Bailey-Serres-2012
AT1G63080	AT1G62670	0.0142924	Co-expression	MPK6	Chang-Bailey-Serres-2012
AT1G63080	AT1G12620	0.0115979	Co-expression	MPK6	Chang-Bailey-Serres-2012
AT1G63080	AT1G63130	0.0120825	Co-expression	MPK6	Chang-Bailey-Serres-2012
AT1G80550	AT4G20090	0.00929493	Co-expression	MPK6	Chang-Bailey-Serres-2012
AT4G31850	AT2G18940	0.00647589	Co-expression	MPK6	Chang-Bailey-Serres-2012
AT3G04760	AT4G26680	0.00849481	Co-expression	MPK6	Chang-Bailey-Serres-2012
AT3G04760	AT4G31850	0.0042405	Co-expression	MPK6	Chang-Bailey-Serres-2012
AT1G74780	AT1G62930	0.012361	Co-expression	MPK6	Chang-Bailey-Serres-2012
AT1G74780	AT1G30290	0.0142295	Co-expression	MPK6	Chang-Bailey-Serres-2012
AT2G26900	AT3G04760	0.00544772	Co-expression	MPK6	Chang-Bailey-Serres-2012
AT5G46240	AT4G31850	0.00756426	Co-expression	MPK6	Chang-Bailey-Serres-2012
AT5G13620	AT1G49290	0.0147877	Co-expression	CIRCADIAN CYCLE	Queval-Noctor-2012
AT4G11690	AT1G07740	0.0164054	Co-expression	CIRCADIAN CYCLE	Queval-Noctor-2012
AT1G12700	AT2G02150	0.0234044	Co-expression	CIRCADIAN CYCLE	Queval-Noctor-2012
AT1G62930	AT2G02150	0.0221196	Co-expression	CIRCADIAN CYCLE	Queval-Noctor-2012
AT1G09820	AT2G32630	0.0206782	Co-expression	CIRCADIAN CYCLE	Queval-Noctor-2012
AT1G09820	AT1G12620	0.0212877	Co-expression	CIRCADIAN CYCLE	Queval-Noctor-2012
AT1G73710	AT2G02150	0.0182861	Co-expression	CIRCADIAN CYCLE	Queval-Noctor-2012
AT5G39980	AT5G14770	0.0169473	Co-expression	CIRCADIAN CYCLE	Queval-Noctor-2012
AT5G39710	AT1G12775	0.017133	Co-expression	CIRCADIAN CYCLE	Queval-Noctor-2012
AT5G39710	AT1G63400	0.0148247	Co-expression	CIRCADIAN CYCLE	Queval-Noctor-2012
AT1G63130	AT1G63150	0.01897	Co-expression	CIRCADIAN CYCLE	Queval-Noctor-2012
AT1G09900	AT5G39980	0.0150324	Co-expression	CIRCADIAN CYCLE	Queval-Noctor-2012
AT1G63080	AT1G13040	0.0235656	Co-expression	CIRCADIAN CYCLE	Queval-Noctor-2012
AT4G31850	AT5G59900	0.0100135	Co-expression	CIRCADIAN CYCLE	Queval-Noctor-2012
AT4G18290	AT1G30290	0.00899384	Co-expression	CIRCADIAN CYCLE	Queval-Noctor-2012
AT5G46240	AT3G04760	0.00892144	Co-expression	CIRCADIAN CYCLE	Queval-Noctor-2012
AT5G61400	AT1G73940	0.0107268	Co-expression	SALINITY	Dinneny-Benfey-2008 D
AT4G20090	AT5G16420	0.022562	Co-expression	SALINITY	Dinneny-Benfey-2008 D
AT5G14770	AT4G20090	0.0182801	Co-expression	SALINITY	Dinneny-Benfey-2008 D
AT2G06000	AT5G59900	0.0208594	Co-expression	SALINITY	Dinneny-Benfey-2008 D
AT2G06000	AT5G14770	0.0171249	Co-expression	SALINITY	Dinneny-Benfey-2008 D
AT1G30290	AT4G20090	0.0136547	Co-expression	SALINITY	Dinneny-Benfey-2008 D
AT5G39980	AT2G02150	0.0256836	Co-expression	SALINITY	Dinneny-Benfey-2008 D
AT5G39710	AT4G20090	0.0143383	Co-expression	SALINITY	Dinneny-Benfey-2008 D
AT5G39710	AT5G14770	0.0141199	Co-expression	SALINITY	Dinneny-Benfey-2008 D
AT1G09900	AT3G48810	0.0204404	Co-expression	SALINITY	Dinneny-Benfey-2008 D
AT1G63080	AT5G65560	0.0245104	Co-expression	SALINITY	Dinneny-Benfey-2008 D
AT1G74780	AT1G62930	0.0206967	Co-expression	SALINITY	Dinneny-Benfey-2008 D
BASS1	AT2G06000	0.0159647	Co-expression	SALINITY	Dinneny-Benfey-2008 D
BASS3	AT3G04760	0.0125223	Co-expression	SALINITY	Dinneny-Benfey-2008 D
AT1G12620	AT1G11900	0.0136871	Co-expression	SALINITY	Dinneny-Benfey-2008 F
AT2G06000	AT1G73940	0.0113122	Co-expression	SALINITY	Dinneny-Benfey-2008 F
AT2G06000	AT1G06710	0.023281	Co-expression	SALINITY	Dinneny-Benfey-2008 F
AT1G09820	AT1G52620	0.0178002	Co-expression	SALINITY	Dinneny-Benfey-2008 F
AT3G48810	AT5G61400	0.0256226	Co-expression	SALINITY	Dinneny-Benfey-2008 F
AT1G63150	AT1G62930	0.0204106	Co-expression	SALINITY	Dinneny-Benfey-2008 F
AT5G39710	AT1G12700	0.0156249	Co-expression	SALINITY	Dinneny-Benfey-2008 F
AT1G63130	AT1G62930	0.0196818	Co-expression	SALINITY	Dinneny-Benfey-2008 F
AT5G13620	AT1G49290	0.00615459	Co-expression	PLASTICITY	Gifford-Birnbaum-2008
AT1G63070	AT1G12775	0.0250082	Co-expression	PLASTICITY	Gifford-Birnbaum-2008
AT1G63070	AT4G19440	0.0148795	Co-expression	PLASTICITY	Gifford-Birnbaum-2008
AT3G48810	AT1G62930	0.0165229	Co-expression	PLASTICITY	Gifford-Birnbaum-2008
AT3G04130	AT1G06710	0.00953134	Co-expression	PLASTICITY	Gifford-Birnbaum-2008
AT5G39980	AT5G59900	0.00799934	Co-expression	PLASTICITY	Gifford-Birnbaum-2008
AT5G39980	AT1G12700	0.00902795	Co-expression	PLASTICITY	Gifford-Birnbaum-2008
AT5G39980	AT1G63150	0.00915798	Co-expression	PLASTICITY	Gifford-Birnbaum-2008
AT1G80550	AT1G09900	0.0200068	Co-expression	PLASTICITY	Gifford-Birnbaum-2008
AT5G16420	AT2G32630	0.015895	Co-expression	ETHYLENE	Tintor-Saijo-2013
AT1G07740	AT4G19890	0.0190542	Co-expression	ETHYLENE	Tintor-Saijo-2013
AT1G12620	AT4G20090	0.018396	Co-expression	ETHYLENE	Tintor-Saijo-2013
AT1G30290	AT5G65560	0.0128187	Co-expression	ETHYLENE	Tintor-Saijo-2013
AT1G63080	AT5G39980	0.00700803	Co-expression	ETHYLENE	Tintor-Saijo-2013
AT4G31850	AT2G18940	0.00422829	Co-expression	ETHYLENE	Tintor-Saijo-2013
AT4G31850	AT1G63130	0.010007	Co-expression	ETHYLENE	Tintor-Saijo-2013
AT3G04760	AT1G73710	0.00855981	Co-expression	ETHYLENE	Tintor-Saijo-2013
AT3G04760	AT2G18940	0.00618131	Co-expression	ETHYLENE	Tintor-Saijo-2013
AT3G04760	AT4G31850	0.00605224	Co-expression	ETHYLENE	Tintor-Saijo-2013
BASS6	AT1G11900	0.0135231	Co-expression	ETHYLENE	Tintor-Saijo-2013
BASS3	AT2G18940	0.00502286	Co-expression	ETHYLENE	Tintor-Saijo-2013
