# Supplementary material for: Bioinformatics Analysis Reveals PPR Genes Modulation by Ahyp-miR0005 Under Abiotic Stress Across Diverse Plant Species
Source: Plants (Basel). 2025 Sep 3;14(17):2757. doi: 10.3390/plants14172757 (PMC12430068; doi:10.3390/plants14172757)
Supplement: Supplementary file 1 [file plants-14-02757-s001.zip › Table S6_MEGA_distances (1).xls]

## Sheet: MatrixOutput
Table S6. Mega distances calculated for PPR targets of Ahyp_miR005
	Solyc12g096140.3.1	Solyc12g088020.1.1	Solyc12g014000.3.1	Solyc11g005940.3.1	Solyc08g023490.4.1	Solyc07g066390.1.1	Solyc07g047620.3.1	Solyc05g012920.3.1	Solyc04g079850.2.1	Solyc02g086230.2.1	Solyc02g081250.3.1	Solyc02g069570.3.1	Solyc02g021270.3.1	Nitab4.5_0017998g0010.1	Nitab4.5_0013850g0010.1	Nitab4.5_0010695g0010.1	Nitab4.5_0009690g0010.1	Nitab4.5_0008752g0020.1	Nitab4.5_0008437g0030.1	Nitab4.5_0008036g0020.1	Nitab4.5_0007383g0050.1	Nitab4.5_0007154g0010.1	Nitab4.5_0005943g0060.1	Nitab4.5_0005873g0010.1	Nitab4.5_0005203g0030.1	Nitab4.5_0004433g0030.1	Nitab4.5_0003976g0030.1	Nitab4.5_0003033g0080.1	Nitab4.5_0002936g0010.1	Nitab4.5_0002932g0070.1	Nitab4.5_0002783g0010.1	Nitab4.5_0002667g0100.1	Nitab4.5_0002667g0050.1	Nitab4.5_0002424g0060.1	Nitab4.5_0002310g0060.1	Nitab4.5_0001955g0120.1	Nitab4.5_0001774g0100.1	Nitab4.5_0001749g0050.1	Nitab4.5_0001470g0010.1	Nitab4.5_0001219g0070.1	Nitab4.5_0001031g0200.1	Nitab4.5_0000915g0110.1	Nitab4.5_0000856g0020.1	Nitab4.5_0000444g0010.1	Nitab4.5_0000428g0450.1	Nitab4.5_0000428g0330.1	Nitab4.5_0000428g0310.1	Nitab4.5_0000286g0010.1	Nitab4.5_0000258g0110.1
Solyc12g096140.3.1		0.708897	0.114667	0.130814	0.123336	0.102483	0.127794	0.108445	0.129958	0.123295	0.0941487	0.340472	0.119786	0.103928	0.103483	0.105338	0.809458	0.315031	0.122057	0.545173	0.119648	0.104263	0.112096	0.139779	0.191412	0.0514658	0.134516	0.144279	0.139184	0.0904824	1.07512	0.105838	0.107603	0.961068	0.240639	0.0980662	0.211561	0.115885	0.117624	0.651204	0.829698	0.10164	0.107892	0.473107	0.0841121	0.0844095	0.0953836	0.105472	0.292077
Solyc12g088020.1.1	2.08363		0.153609	0.22291	0.238934	0.158454	0.203109	0.157336	0.127514	0.168738	0.155574	0.694404	0.204781	0.226586	0.390453	0.236088	1.08822	1.21656	0.157727	0.609698	0.523435	0.394089	0.402887	0.207189	0.120201	0.151821	0.186451	0.160038	0.201721	0.16534	1.23822	0.235809	0.224797	0.166844	0.169134	0.181108	0.179707	0.156508	0.931663	0.909269	1.2775	0.186538	0.245993	0.744544	0.152302	0.141706	0.139402	0.189988	0.718481
Solyc12g014000.3.1	1.39465	1.71569		0.0839566	0.0843479	0.0948314	0.114308	0.0969861	0.0820895	0.0806997	0.0919118	0.133626	0.0781884	0.1184	0.137795	0.119713	0.124169	0.175974	0.102877	0.278525	0.146017	0.0865545	0.133099	0.0604403	0.100459	0.0969922	0.0636997	0.012078	0.0793581	0.0908765	0.138899	0.0854543	0.0793282	0.162147	0.10441	0.101155	0.121124	0.0994647	0.293429	0.139831	0.180899	0.115183	0.0912494	0.216992	0.0863856	0.0848726	0.0952999	0.101448	0.173615
Solyc11g005940.3.1	1.47454	1.81529	1.2393		0.0717948	0.071724	0.0670756	0.0958883	0.0522972	0.0586765	0.0809794	0.123398	0.0663984	0.0786313	0.0801126	0.0719117	0.157449	0.580068	0.0718762	0.445649	0.0735494	0.0731164	0.0754805	0.0888489	0.08106	0.0897864	0.0938899	0.0833778	0.072107	0.0689869	0.163631	0.0082754	0.0610499	0.0811377	0.0708991	0.0772786	0.0653963	0.0687109	0.106086	0.100257	0.0967539	0.0724712	0.00782758	0.809273	0.0862972	0.0680584	0.0701675	0.0732418	0.0933502
Solyc08g023490.4.1	1.35774	1.9129	1.29176	1.402		0.0628794	0.094833	0.0455224	0.0770968	0.067732	0.0703605	0.118007	0.0604552	0.0851061	0.143543	0.063574	0.151626	0.176922	0.0642718	0.347641	0.0810687	0.066972	0.0851146	0.0950152	0.0970432	0.0813301	0.0943336	0.107815	0.0604435	0.0838377	0.159181	0.0827033	0.0659918	0.118744	0.0835712	0.0869121	0.0928281	0.0643966	0.158161	0.125821	0.148159	0.0596605	0.0808593	0.246585	0.125258	0.0949893	0.0817656	0.0665459	0.0205828
Solyc07g066390.1.1	1.36234	1.69767	1.39116	1.22883	1.20685		0.0728521	0.0725863	0.0722493	0.0845777	0.0582537	0.132524	0.0649188	0.0799676	0.10374	0.071447	0.201148	0.246255	0.00932525	0.202819	0.0781897	0.0737454	0.0810026	0.0842717	0.0700277	0.0949839	0.0799032	0.0997285	0.0665995	0.0696496	0.147052	0.0721876	0.0408254	0.109942	0.0595478	0.0745505	0.07381	0.00862221	0.185611	0.118465	0.102232	0.0707894	0.0679719	0.555371	0.083304	0.0709162	0.0655669	0.0580017	0.140478
Solyc07g047620.3.1	1.43609	1.81136	1.39638	1.1681	1.43799	1.22164		0.0946411	0.0749702	0.0808869	0.0828477	0.169527	0.0741135	0.0762192	0.0886296	0.0853535	0.179867	0.971318	0.0790858	0.454019	0.0782423	0.0826995	0.0753347	0.112729	0.08481	0.0937145	0.115003	0.15434	0.0723491	0.0700478	0.248404	0.0655431	0.0700218	0.158286	0.0711324	0.07864	0.0102098	0.079297	0.105098	0.150428	0.151951	0.0822504	0.0690672	0.808959	0.0856796	0.0694578	0.0639251	0.0844699	0.269027
Solyc05g012920.3.1	1.37174	1.78538	1.40707	1.61877	1.10756	1.31274	1.49829		0.0642613	0.0752968	0.0863423	0.11848	0.0761127	0.0938539	0.104313	0.089585	0.328727	0.165517	0.0797977	0.169124	0.102893	0.0742347	0.104017	0.142741	0.0766232	0.1013	0.12158	0.110521	0.0743137	0.0854511	0.38918	0.105089	0.0739755	0.153461	0.0804836	0.0852383	0.0884741	0.0773834	0.142541	0.129261	0.139111	0.0867405	0.101916	0.396103	0.0763871	0.07628	0.075611	0.0736872	0.0837483
Solyc04g079850.2.1	1.4526	1.63248	1.28539	1.19069	1.46419	1.26621	1.31273	1.42972		0.0647381	0.078644	0.153961	0.0731743	0.0835368	0.106617	0.0727441	0.27383	0.402718	0.0697141	0.484372	0.0735022	0.0804758	0.0695664	0.0935948	0.0925245	0.10236	0.101233	0.0927516	0.066235	0.0677981	0.333661	0.0569738	0.0616103	0.0826946	0.0780253	0.0854432	0.0671386	0.0706699	0.109031	0.138441	0.0889743	0.0726967	0.0603625	0.301099	0.0764459	0.0804875	0.0730113	0.0727419	0.128012
Solyc02g086230.2.1	1.4172	1.81537	1.23676	1.07468	1.18648	1.36828	1.20595	1.29913	1.16506		0.0724282	0.187055	0.0681943	0.0739386	0.131809	0.098789	0.153828	0.464355	0.0839455	1.1173	0.0819915	0.087339	0.0811594	0.104417	0.0904309	0.113673	0.111591	0.107864	0.0707965	0.0795748	0.147596	0.0616308	0.0664078	0.104581	0.0750194	0.0765935	0.089759	0.0870643	0.198908	0.205792	0.173813	0.0902886	0.061141	1.10059	0.0987907	0.0909457	0.0896744	0.0678292	0.176993
Solyc02g081250.3.1	1.2654	1.74784	1.32724	1.5329	1.42843	1.18191	1.38484	1.71007	1.6104	1.20988		0.135033	0.0491578	0.084101	0.128551	0.0539792	0.32109	0.459819	0.0618472	0.261461	0.0820399	0.0844637	0.0768405	0.0868354	0.0817112	0.0946699	0.0872518	0.101505	0.047414	0.0659019	0.244477	0.0769162	0.0548039	0.106992	0.0765323	0.0853993	0.0713955	0.0592758	0.106925	0.125958	0.100193	0.0528055	0.0767986	0.389032	0.0767526	0.071285	0.0673637	0.00953515	0.108878
Solyc02g069570.3.1	1.87475	2.34255	1.66493	1.80374	1.77948	1.70985	1.83275	1.77011	2.02797	1.90343	1.87327		0.127238	0.136479	0.224904	0.136991	0.34968	0.578999	0.199039	0.362492	0.111334	0.218409	0.113414	0.470262	0.133668	0.17114	0.339822	0.329308	0.121338	0.182751	0.419756	0.118718	0.104692	0.514082	0.163751	0.132173	0.16058	0.165569	0.193316	0.00758304	0.577376	0.127431	0.112723	0.949583	0.227255	0.114981	0.13416	0.134401	0.142556
Solyc02g021270.3.1	1.35576	1.88049	1.23582	1.40399	1.3317	1.2593	1.29507	1.58219	1.53004	1.18588	1.27555	1.83745		0.0839397	0.0947468	0.0466504	0.705473	0.331727	0.0664136	0.483994	0.0976819	0.0771596	0.101971	0.0823183	0.0798877	0.0775409	0.0845251	0.0887655	0.00790703	0.0540719	0.897517	0.0709325	0.0524639	0.125021	0.0698766	0.0755051	0.0711291	0.066208	0.0937799	0.126576	0.0970305	0.0475873	0.0682377	0.741299	0.0660673	0.0570199	0.0512616	0.0498103	0.0845057
Nitab4.5_0017998g0010.1	1.39451	1.85361	1.47163	1.20256	1.3274	1.27729	1.23829	1.40645	1.29733	1.21461	1.33254	1.70856	1.29816		0.114203	0.0737875	0.537358	0.181619	0.0755658	0.286588	0.107804	0.0800157	0.0957649	0.0795013	0.0822901	0.090781	0.0777192	0.112274	0.0769007	0.0684883	0.681325	0.0754546	0.0757122	0.178553	0.0865171	0.00592463	0.0648905	0.0787734	0.104329	0.152274	0.222724	0.0739333	0.0783191	0.970594	0.0645461	0.0743633	0.064259	0.0905436	0.376124
Nitab4.5_0013850g0010.1	1.11242	1.75666	1.32795	1.12495	1.53493	1.25628	1.20492	1.33855	1.37587	1.3444	1.36139	1.65435	1.26497	1.23341		0.113768	0.35783	0.244695	0.109698	0.211154	0.125875	0.123687	0.123063	0.260105	0.156351	0.153811	0.270843	0.187339	0.101242	0.0123302	0.331694	0.0817757	0.119625	0.131852	0.133489	0.122592	0.0908623	0.112972	0.122412	0.183334	0.282217	0.112971	0.0869588	0.632049	0.0275654	0.010494	0.0159193	0.130455	?
Nitab4.5_0010695g0010.1	1.32281	1.82678	1.46665	1.34228	1.23572	1.28324	1.39472	1.54007	1.44259	1.42537	1.18212	1.75749	1.06544	1.2149	1.31618		0.800229	0.24573	0.0689605	0.158396	0.0767087	0.0712483	0.0770144	0.0750185	0.100993	0.0791146	0.0767545	0.129898	0.0437358	0.0620076	0.79368	0.0771097	0.051761	0.209326	0.0910231	0.0702152	0.0926587	0.0696138	0.0300304	0.147809	0.109115	0.00354583	0.0736698	0.296845	0.07637	0.0683749	0.0627302	0.0597275	0.0952445
Nitab4.5_0009690g0010.1	2.26601	?	-214748364	1.61926	2.04863	1.99925	1.78236	1.89111	2.27749	2.19984	1.82374	2.18203	2.23622	2.39814	2.13349	1.85986	2.251		1.15736	0.205791	1.19926	0.735185	0.173519	0.577218	1.18169	0.210296	0.422896	0.912835	0.122998	1.02827	0.34635	0.00248909	0.290328	0.350531	0.465133	0.215553	0.961983	0.176408	0.18003	0.257558	0.537282	1.0517	0.587001	0.213015	1.12647	0.432415	0.568045	0.552466	0.149956
Nitab4.5_0008752g0020.1	1.62777	2.94048	1.38333	1.81621	1.3911	1.47545	2.2014	1.41941	1.80199	1.6771	1.73357	1.81504	1.52472	1.45701	1.21683	1.50203	2.48598		0.317725	0.0308634	0.187941	0.364166	0.181954	0.37334	0.506536	0.205675	0.280879	0.312756	0.294767	0.1766	1.18809	0.337696	0.138396	1.19288	0.339051	0.172492	0.610878	0.371653	0.560047	0.277939	0.37394	0.244396	0.265067	0.0343534	0.251156	0.168123	0.160068	0.345087	0.477288
Nitab4.5_0008437g0030.1	1.44588	1.71006	1.42981	1.22666	1.24009	0.132591	1.25361	1.38149	1.26491	1.36037	1.23435	1.82155	1.28283	1.24219	1.27115	1.284	1.81981	1.57312		0.292531	0.0851246	0.08144	0.0898372	0.0746288	0.0720476	0.0993696	0.0714737	0.0969897	0.0678184	0.0682571	0.151524	0.0732629	0.0405233	0.100164	0.0673016	0.0712248	0.0800635	0.00520549	0.142515	0.139008	0.0902692	0.0700085	0.0684024	0.705749	0.0820896	0.068553	0.0691771	0.0629294	0.126989
Nitab4.5_0008036g0020.1	1.81955	1.94326	1.55926	1.63644	1.68396	1.47544	1.79582	1.41258	1.75789	?	-214748364	1.6778	1.70019	1.71956	1.62515	1.09705	1.3907	2.82589	0.304682	1.60174		0.172	0.400321	0.15545	0.513085	0.697263	0.232824	0.356787	0.4443	0.3627	0.154759	1.19799	0.230989	0.327514	1.1902	0.484604	0.230375	0.41661	0.246714	0.6859	0.217485	1.16717	0.156691	0.201544	0.0140292	0.291884	0.178918	0.156911	0.243336
Nitab4.5_0007383g0050.1	1.47266	2.086	1.62846	1.47112	1.52723	1.35332	1.38598	1.84546	1.55165	1.34811	1.83973	1.7275	1.7199	1.46565	1.47412	1.49329	2.47969	1.36876	1.39685	1.38472		0.0839379	0.0045136	0.1002	0.123398	0.0912729	0.101725	0.139318	0.0761846	0.0631438	0.764325	0.0903531	0.0566307	0.142436	0.0964566	0.0922402	0.0799608	0.0806948	0.108459	0.106499	0.16731	0.0746643	0.0831395	0.18298	0.096711	0.0852551	0.0726338	0.0632399	0.173346
Nitab4.5_0007154g0010.1	1.3198	1.97816	1.30384	1.32605	1.23988	1.29702	1.37425	1.31939	1.36951	1.33739	1.4435	1.95239	1.39033	1.30744	1.38574	1.29182	1.94006	1.66879	1.35288	1.69615	1.43634		0.0812141	0.0863381	0.0948684	0.0840802	0.0873231	0.0887703	0.0742142	0.0693456	0.21274	0.0664218	0.0660522	0.147257	0.0903035	0.0823879	0.0951136	0.0747623	0.107642	0.156827	0.103839	0.0711191	0.0629161	0.786572	0.0706372	0.0745227	0.0730125	0.0776239	0.154217
Nitab4.5_0005943g0060.1	1.43307	2.04639	1.57161	1.47354	1.54324	1.37252	1.36476	1.86464	1.47549	1.33958	1.59345	1.74945	1.70133	1.39944	1.44566	1.45899	2.41503	1.36029	1.42598	1.32694	0.0572777	1.40746		0.0996346	0.120346	0.0898223	0.101189	0.127375	0.0758848	0.0723663	0.688106	0.0898171	0.0591545	0.154869	0.102685	0.0856318	0.0770622	0.0853505	0.112497	0.114496	0.181122	0.0753266	0.0839888	0.181737	0.0938359	0.0869106	0.074725	0.0625537	0.185725
Nitab4.5_0005873g0010.1	1.53709	1.87813	1.05847	1.42644	1.50829	1.44348	1.47649	1.76848	1.48838	1.50023	1.46567	2.16143	1.42692	1.32484	1.68846	1.35757	2.63018	1.66206	1.35852	1.76955	1.55954	1.39413	1.54228		0.0999438	0.117518	0.00486939	0.0657382	0.0903558	0.103072	1.16355	0.0949149	0.0712475	0.348784	0.0887725	0.0796101	0.0961645	0.07429	0.124549	0.227131	0.0998971	0.0750616	0.0884998	1.11473	0.10561	0.0910655	0.0814418	0.0915119	0.0921644
Nitab4.5_0005203g0030.1	1.65565	1.61834	1.37712	1.42105	1.54777	1.24313	1.33765	1.40873	1.51004	1.35806	1.47286	1.83204	1.43274	1.30774	1.44696	1.46026	2.0336	1.83398	1.25892	1.94312	1.67812	1.44653	1.66719	1.5264		0.122551	0.0971813	0.135625	0.0773484	0.097926	0.231274	0.0789485	0.0783434	0.0517967	0.0174936	0.083584	0.0766395	0.0721113	0.113148	0.141072	0.335639	0.101014	0.0806809	1.05492	0.129666	0.0862434	0.0978828	0.0910504	0.228158
Nitab4.5_0004433g0030.1	0.826896	1.755	1.40962	1.41578	1.30829	1.41825	1.34339	1.51175	1.50481	1.54434	1.45332	1.80663	1.29348	1.36373	1.44968	1.3356	2.12366	1.52386	1.43175	1.57114	1.44155	1.33355	1.43224	1.53837	1.61146		0.122739	0.106418	0.0829841	0.0890289	0.584364	0.0852049	0.0740217	0.198494	0.0925775	0.0873117	0.0921137	0.100165	0.109537	0.220357	0.349176	0.075366	0.0942465	0.198144	0.0954127	0.0904186	0.0842494	0.0889678	0.132024
Nitab4.5_0003976g0030.1	1.51444	1.84949	1.08816	1.44771	1.50839	1.41685	1.49703	1.68736	1.53945	1.5452	1.48068	2.09866	1.44268	1.3254	1.68007	1.38227	2.33223	1.59951	1.33985	1.65504	1.57612	1.41204	1.55861	0.0392114	1.51149	1.55884		0.0649867	0.0857932	0.102755	0.874863	0.0955617	0.068674	0.336439	0.0883187	0.076744	0.100362	0.0711854	0.13576	0.244182	0.0963147	0.0765747	0.0880587	0.990823	0.111012	0.0881403	0.0791871	0.0933648	0.0905417
Nitab4.5_0003033g0080.1	1.58683	1.81106	0.159556	1.33202	1.50616	1.48761	1.62792	1.59127	1.46032	1.48143	1.49014	2.0128	1.36664	1.47969	1.54167	1.57715	1.69527	1.57059	1.46789	1.72754	1.71867	1.42453	1.66352	1.15941	1.62511	1.51543	1.15823		0.0903703	0.0875901	0.130394	0.0866482	0.101151	0.191844	0.1189	0.100628	0.147174	0.0951517	0.183868	0.303922	0.151934	0.124615	0.0878661	0.297005	0.0901395	0.0995669	0.0982964	0.11096	0.356587
Nitab4.5_0002936g0010.1	1.42855	1.88299	1.21989	1.37488	1.24357	1.27903	1.28387	1.45489	1.38499	1.2102	1.1277	1.75387	0.122858	1.26111	1.28092	1.03456	2.47302	1.55677	1.29927	1.66144	1.50105	1.36067	1.4566	1.46744	1.33975	1.3346	1.43611	1.37299		0.0499511	1.02454	0.072046	0.0523965	0.104089	0.0659101	0.0728931	0.0687171	0.066114	0.080676	0.118498	0.0911537	0.0438961	0.0688974	0.565898	0.0606322	0.0550755	0.05114	0.0481447	0.0974507
Nitab4.5_0002932g0070.1	1.19736	1.69771	1.284	1.33519	1.49198	1.25208	1.17905	1.69997	1.4078	1.24378	1.45829	1.88352	1.27116	1.12753	0.114963	1.15855	2.17422	1.38718	1.26047	1.38641	1.41519	1.27676	1.6196	1.50498	1.52885	1.36418	1.5077	1.33439	1.07116		0.23905	0.0631242	0.0622799	0.159881	0.0815021	0.0710891	0.0749301	0.0688496	0.107925	0.228245	0.0942976	0.0591542	0.0633594	0.351036	0.0164218	0.0131903	0.016425	0.0647045	0.0912629
Nitab4.5_0002783g0010.1	2.46253	?	-214748364	1.67706	2.06504	2.02731	1.7054	1.97767	2.3253	2.25728	1.7817	2.13584	2.26974	2.47611	2.2018	1.82891	2.26913	0.0189861	2.56306	1.73775	2.70024	2.5135	2.00486	2.47621	2.58774	2.05587	2.20129	2.30727	1.72114	2.48164	2.11247		0.243568	0.413737	0.378884	0.271894	0.99244	0.222151	0.152671	0.340788	0.55909	0.787317	0.625439	0.177298	1.17358	0.435687	0.390999	0.4758	0.141017
Nitab4.5_0002667g0100.1	1.41448	1.83876	1.26673	0.127138	1.52156	1.27411	1.19255	1.70228	1.26366	1.11387	1.55131	1.8054	1.46025	1.2044	1.15542	1.40526	2.18446	1.68594	1.28564	1.4917	1.62231	1.26047	1.61023	1.48764	1.40713	1.39321	1.49003	1.35577	1.38204	1.32243	2.16238		0.0596324	0.0859133	0.0733729	0.0732894	0.0680155	0.0715627	0.118673	0.0972527	0.0953886	0.0817435	0.00388033	0.435488	0.090874	0.0702723	0.0736639	0.0704301	0.108725
Nitab4.5_0002667g0050.1	1.33461	1.9545	1.27278	1.1459	1.18233	0.810371	1.21217	1.30196	1.21256	1.14196	1.11435	1.59897	1.08792	1.2212	1.29593	1.07202	1.95415	1.30792	0.829486	1.65955	1.15191	1.20001	1.16798	1.30571	1.27106	1.26917	1.28362	1.4926	1.08688	1.1413	1.99977	1.18034		0.0949868	0.0668555	0.0704805	0.0740723	0.0402623	0.121533	0.0893584	0.0736502	0.0517056	0.0599981	0.49614	0.0689643	0.0699633	0.0598944	0.0554224	0.0944328
Nitab4.5_0002424g0060.1	2.31604	1.78192	1.76749	1.5137	1.7796	1.60456	1.81317	1.9869	1.60232	1.5102	1.83573	2.24558	1.89112	1.84406	1.50327	1.95392	2.37687	?	-214748364	1.56947	?	-214748364	1.97174	1.75665	2.02033	2.12588	1.12336	1.94417	2.13908	1.88933	1.64102	1.9817	2.34776	1.57318	1.50369		0.0491322	0.268375	0.128474	0.0981596	0.152908	0.338494	0.341865	0.295447	0.0866627	1.14512	0.315515	0.129297	0.126289
Nitab4.5_0002310g0060.1	1.72718	1.79925	1.44768	1.40354	1.538	1.16991	1.30612	1.52394	1.5071	1.25162	1.54861	1.93918	1.44458	1.30932	1.4547	1.48996	2.16167	1.7056	1.23178	1.8114	1.64219	1.4403	1.64683	1.49031	0.404603	1.4401	1.49583	1.58399	1.32058	1.47625	2.23668	1.44022	1.21825	1.13886		0.0875626	0.0710399	0.0641069	0.12076	0.153711	0.115375	0.0887995	0.0757166	0.547057	0.120532	0.0756008	0.0731354	0.0735204	0.125416
Nitab4.5_0001955g0120.1	1.35852	1.81193	1.41047	1.19192	1.33616	1.24879	1.26144	1.33818	1.2973	1.2401	1.34621	1.68126	1.24542	0.0491091	1.27264	1.18906	2.37737	1.41666	1.22038	1.52698	1.38745	1.32976	1.34193	1.32141	1.30211	1.35338	1.3123	1.4402	1.23885	1.14574	2.39445	1.18888	1.1865	1.95315	1.31376		0.0656597	0.0736406	0.103252	0.139132	0.154395	0.0710523	0.0748714	0.82114	0.0667215	0.0767921	0.0645966	0.0945946	0.421038
Nitab4.5_0001774g0100.1	1.61579	1.77116	1.42999	1.13982	1.41939	1.23262	0.136312	1.44528	1.23087	1.25928	1.28556	1.8438	1.25015	1.13849	1.21553	1.43815	1.86662	1.84457	1.26277	1.7664	1.35721	1.45533	1.3503	1.4124	1.27258	1.33873	1.44152	1.58911	1.23367	1.23963	1.93039	1.19651	1.25896	1.71349	1.29944	1.14628		0.077978	0.11007	0.166812	0.141335	0.0879515	0.0720301	0.93295	0.0963776	0.0739844	0.0665014	0.0751594	0.260951
Nitab4.5_0001749g0050.1	1.4275	1.71805	1.41485	1.20908	1.24478	0.112798	1.25915	1.36527	1.26637	1.38319	1.20066	1.7679	1.2655	1.27167	1.29651	1.2745	1.76524	1.6333	0.0433282	1.5624	1.36599	1.29341	1.39759	1.35576	1.25307	1.44056	1.33	1.46277	1.26816	1.24951	1.70528	1.277	0.812129	1.54261	1.19038	1.24718	1.25446		0.137952	0.130764	0.100155	0.0707178	0.0673587	0.685073	0.0834224	0.0654994	0.064738	0.0595459	0.120975
Nitab4.5_0001470g0010.1	1.15781	2.1715	1.5901	1.03083	1.31209	1.49586	1.13116	1.32067	1.17034	1.40319	1.06943	1.51267	1.01511	1.10989	0.912141	0.29716	1.64307	1.78201	1.35662	1.82948	1.14813	1.14408	1.17907	1.26782	1.15993	1.17322	1.31157	1.40246	0.942986	1.051	1.71136	1.23874	1.22438	1.35123	1.18747	1.10471	1.15963	1.33224		0.188652	0.583203	0.029044	0.111735	0.967368	0.0982238	0.100772	0.0995191	0.101862	0.890302
Nitab4.5_0001219g0070.1	2.07697	2.43621	1.71313	1.63902	1.8362	1.6669	1.75362	1.79391	1.93211	1.907	1.79681	0.117121	1.81327	1.74815	1.62233	1.7333	2.33299	1.62175	1.74772	1.55096	1.68262	1.87491	1.7299	1.98275	1.80322	1.85293	1.99194	2.00402	1.72325	1.89621	2.33634	1.64342	1.49095	2.16867	1.85387	1.70043	1.84771	1.71221	1.52486		0.235191	0.131613	0.0965965	0.646401	0.296224	0.142964	0.155879	0.135269	0.193301
Nitab4.5_0001031g0200.1	2.23823	2.75548	1.71984	1.59132	1.77982	1.53722	1.74189	1.8413	1.6016	1.67655	1.6443	2.23158	1.62553	1.75213	1.80692	1.62718	2.5154	1.72226	1.47642	?	-214748364	1.9167	1.61385	1.92095	1.5978	2.0477	2.04101	1.57674	1.74498	1.57448	1.56594	2.36424	1.59422	1.3662	2.21471	1.75804	1.63961	1.68435	1.52372	1.81887	2.03257		0.109707	0.0996013	1.20617	0.149775	0.0842694	0.081035	0.0921396
Nitab4.5_0000915g0110.1	1.29694	1.75371	1.43582	1.35473	1.21243	1.27555	1.38566	1.52508	1.4407	1.38964	1.17034	1.72618	1.0853	1.22032	1.3037	0.025619	2.17482	1.52676	1.29086	1.40051	1.47037	1.2868	1.44053	1.36263	1.47012	1.29863	1.38017	1.54354	1.04378	1.1312	2.19201	1.44381	1.06656	2.02069	1.47898	1.2	1.42057	1.28202	0.285325	1.70718	1.63423		0.0772491	0.295387	0.0712158	0.0641325	0.0596583	0.0582415	0.085354
Nitab4.5_0000856g0020.1	1.42246	1.88099	1.31741	0.115184	1.50172	1.2336	1.22501	1.67978	1.30307	1.10863	1.55403	1.78191	1.43048	1.23309	1.19036	1.37762	2.13356	1.63646	1.2394	1.46741	1.57097	1.23547	1.5572	1.46825	1.43134	1.4537	1.46796	1.37563	1.36326	1.32622	2.11465	0.0349865	1.18154	1.58508	1.457	1.21277	1.2262	1.2343	1.19725	1.64398	1.61687	1.41096		0.3873	0.0903753	0.0719244	0.0743718	0.067377	0.106246
Nitab4.5_0000444g0010.1	1.81949	2.06676	1.51466	2.0047	1.60144	1.86227	2.02904	1.72195	1.73943	2.56467	1.83291	2.22281	1.94515	2.22115	1.73622	1.68101	?	-214748364	0.357654	1.97796	0.0893694	1.4602	2.01416	1.4701	2.63856	2.32998	1.5599	2.25432	1.64289	1.86647	1.67922	?	-214748364	1.77728	1.83965	2.50954	1.85659	2.05151	2.18018	1.96786	2.17666	1.9674	?	-214748364	1.68754	1.73605		0.810813	0.496082
Nitab4.5_0000428g0450.1	0.973148	1.38686	0.98457	0.913912	1.17429	0.978056	0.989401	0.894096	0.964315	0.986628	0.925941	1.53834	0.798623	0.783229	0.168757	0.891888	1.82709	1.46319	0.968735	1.49868	1.05425	0.800608	1.02893	1.14258	1.23868	1.09663	1.15274	0.993139	0.756896	0.14244	1.839	1.02532	0.830541	1.74942	1.16229	0.805062	1.08569	0.971608	1.03558	1.6173	1.3953	0.850914	1.02968	1.96431		0.0180651	0.0176109	0.0757088	0.243401
Nitab4.5_0000428g0330.1	1.14319	1.67804	1.26721	1.31407	1.51	1.24063	1.18947	1.43515	1.43721	1.29024	1.37284	1.70489	1.204	1.17762	0.0891485	1.22744	2.17033	1.40605	1.25177	1.47244	1.51004	1.32072	1.50827	1.44168	1.41925	1.3731	1.41906	1.41957	1.10841	0.243385	2.09225	1.34729	1.1828	1.8255	1.37175	1.19409	1.2359	1.20496	1.02696	1.79518	1.4912	1.19091	1.36428	1.79836	0.150629		0.0140546	0.0697507	0.105777
Nitab4.5_0000428g0310.1	1.14417	1.58086	1.26428	1.19301	1.31211	1.09321	0.94	1.29366	1.25625	1.19759	1.2325	1.63079	1.01848	1.00117	0.0893024	1.05339	2.10815	1.33134	1.16556	1.37339	1.2466	1.14327	1.24537	1.28076	1.37051	1.22601	1.26515	1.34493	0.931627	0.270581	2.08103	1.23344	0.997398	1.62827	1.20533	1.00547	0.992583	1.09106	1.02359	1.68685	1.34116	1.02696	1.24797	1.67207	0.138687	0.216513		0.0693998	0.101674
Nitab4.5_0000286g0010.1	1.31883	1.83581	1.36151	1.35481	1.32194	1.19205	1.31509	1.41337	1.37323	1.16632	0.146273	1.78665	1.09346	1.37313	1.32034	1.1519	1.81243	1.66603	1.2624	1.66217	1.30966	1.34712	1.29996	1.50363	1.46855	1.4262	1.53098	1.50641	1.03821	1.28008	1.78297	1.3624	1.08296	1.55926	1.35834	1.40416	1.24851	1.21626	1.03589	1.80678	1.56342	1.13693	1.34555	1.71204	0.93491	1.30161	1.22286		0.117989
Nitab4.5_0000258g0110.1	1.24701	1.88427	1.38668	1.10094	0.197642	1.3506	1.4058	1.063	1.29899	1.36149	1.24556	1.41254	1.01938	1.64265	?	-214748364	1.1112	2.04961	1.52172	1.28255	?	-214748364	1.49497	1.3101	1.52397	1.1471	1.50063	1.27814	1.12955	1.68272	1.08581	1.10986	1.97077	1.18462	1.12794	2.19724	1.26343	1.69727	1.35983	1.27128	?	-214748364	1.59427	1.38155	1.06047	1.17519	2.09994	1.09709	1.18562
Nitab4.5_0000147g0080.1	1.63552	2.01546	1.46196	1.40685	1.48841	1.11529	1.46087	1.73704	1.59379	1.26262	1.45499	1.65751	1.4361	1.25794	1.42355	1.33257	2.12036	2.04679	1.15146	1.76097	1.72101	1.32589	1.74247	1.46499	1.42173	1.39987	1.4642	1.58111	1.29856	1.57793	2.15855	1.462	0.958367	2.02526	1.43478	1.2624	1.52797	1.11534	1.21548	1.6481	1.47101	1.33605	1.4087	?	-214748364	1.00246	1.39425	1.27158	1.21591
AT5G46680.1	1.50515	1.73197	1.30806	1.2379	1.37229	1.39403	1.23047	1.66321	1.38337	0.63109	1.39303	2.01915	1.29266	1.32991	1.45487	1.54938	2.06028	1.93514	1.34696	?	-214748364	1.46796	1.35744	1.47953	1.63575	1.52905	1.49657	1.65795	1.49266	1.33904	1.42107	2.03112	1.24953	1.38478	1.781	1.47689	1.31312	1.2398	1.39206	1.11729	2.08815	1.69514	1.55414	1.25747	?	-214748364	1.13085	1.4215	1.24179
AT5G46100.1	1.69107	1.78086	1.31815	1.23684	1.36436	1.27421	1.29497	1.46459	1.24555	1.25839	1.30193	1.72511	1.22935	0.445637	1.27031	1.26367	1.90423	1.58949	1.29476	1.73667	1.41227	1.36413	1.39767	1.4142	1.48426	1.40646	1.41104	1.38371	1.19952	1.25301	1.87688	1.29088	1.23489	1.69625	1.38768	0.435342	1.26364	1.32346	0.98018	1.68845	1.68964	1.26586	1.30106	1.91754	0.804195	1.28228	1.02839	1.25066	1.58773
AT5G39710.1	1.39218	1.87298	1.20925	1.26952	1.51329	1.13302	0.913897	1.63452	1.37094	1.09238	1.53643	2.04908	1.54217	1.18524	1.42039	1.22545	2.41738	1.81423	1.17671	1.84535	1.58052	1.33818	1.64022	1.37219	1.59038	1.2621	1.37433	1.34	1.36972	1.47529	2.36718	1.29063	1.06753	1.76888	1.5184	1.15417	0.914892	1.16223	1.13835	2.01695	1.56577	1.23995	1.27915	1.973	0.91754	1.4398	1.22024	1.36801	1.10275
AT5G38730.1	1.33449	1.82272	1.30915	1.44134	1.35219	1.23267	1.32835	1.40217	1.42153	1.25919	1.462	1.955	1.38451	1.325	1.41653	1.3142	2.19822	1.48628	1.3015	1.66125	1.6166	0.520534	1.59218	1.46555	1.37424	1.31978	1.51768	1.42389	1.25854	1.41982	2.22593	1.44873	1.27052	1.89263	1.4728	1.34507	1.2666	1.25072	1.08123	1.82087	1.63363	1.30216	1.44305	2.17288	0.924373	1.40971	1.25237	1.33638	1.44361
AT4G20090.1	1.51519	1.89577	1.41715	1.36477	1.5121	1.23621	1.36206	1.7166	1.5571	1.30283	1.49423	2.27362	1.52198	1.02333	1.36698	1.33507	2.13788	1.60575	1.25928	1.72762	1.76859	1.28281	1.76557	1.6329	1.59458	1.48961	1.62935	1.59595	1.33856	1.46742	2.16918	1.43345	1.11493	2.02272	1.61006	0.997051	1.32843	1.22912	1.03593	2.12315	1.54209	1.33662	1.40679	2.22119	0.900274	1.38139	1.21033	1.3206	1.26526
AT3G42560.1	1.81198	2.15953	1.39782	1.85154	1.52416	1.53131	?	-214748364	1.98482	?	-214748364	2.15955	1.75178	?	-214748364	?	-214748364	2.64614	2.50683	2.36956	2.31469	2.59731	1.81365	2.57335	2.21857	?	-214748364	?	-214748364	2.68014	1.74699	1.89783	1.83534	1.58723	2.4015	?	-214748364	2.56285	1.93603	2.06906	2.02643	1.60787	1.99649	2.17717	1.81365	2.24232	2.2129	?	-214748364
AT3G22670.1	1.07634	1.88345	1.47246	1.49623	1.49517	1.33001	1.31531	1.55032	1.51993	1.40896	1.47381	1.84365	1.56772	1.30416	1.49531	1.54507	2.04495	1.49563	1.36985	1.70854	1.56208	1.31085	1.55448	1.65638	1.53155	1.18619	1.72438	1.52517	1.51801	1.49519	2.06407	1.49795	1.34109	1.76157	1.46959	1.33538	1.32025	1.35599	1.09666	1.81957	1.73973	1.56619	1.50269	1.83715	1.18901	1.49296	1.21409	1.3685	1.79369
AT3G16010.1	1.52327	2.39799	1.44625	1.57214	1.53128	1.32099	1.56885	1.65897	1.6162	1.52246	1.81533	2.01065	1.56386	1.40556	1.52909	1.67472	2.19415	1.54948	1.2951	1.74307	1.82718	1.43428	1.70585	1.50724	1.72465	1.4535	1.59768	1.60703	1.47303	1.40603	2.27291	1.58032	1.35667	2.08277	1.72433	1.41642	1.52355	1.31301	1.22738	2.00609	1.82809	1.66836	1.59438	2.71161	1.07065	1.38967	1.19807	1.49848	1.24732
AT3G04760.1	1.33334	1.63027	1.28345	1.49704	1.45816	0.908676	1.51441	1.49503	1.54676	1.31473	1.48412	1.88893	1.50797	1.19928	1.26522	1.27559	2.21286	1.3686	0.925505	1.58227	1.54774	1.33387	1.55676	1.44736	1.35825	1.29503	1.40275	1.37982	1.36174	1.34956	2.22018	1.49648	0.793983	1.82624	1.49406	1.1717	1.4534	0.909577	1.15392	1.85548	1.63847	1.2541	1.51855	1.80713	0.827114	1.29756	1.15181	1.29851	1.20712
AT2G31400.1	1.48109	1.81488	1.41537	1.44633	1.64536	1.27913	1.33512	1.74321	1.38468	1.17265	1.74695	1.98473	1.53974	1.31202	1.48282	1.44788	2.33133	1.77658	1.3023	2.00122	1.8086	1.40311	1.77647	1.66694	1.70373	1.47044	1.70593	1.45688	1.446	1.64822	2.36841	1.38765	1.25858	1.99021	1.82499	1.29219	1.34705	1.2707	1.07762	1.77877	1.76434	1.47243	1.37811	1.89975	0.938894	1.48607	1.31171	1.37628	1.99514
AT2G06000.1	1.458	1.76307	1.32378	1.49141	1.5545	1.22951	1.4631	1.66216	1.48391	1.27329	1.48677	2.08415	1.56547	1.27748	1.59632	1.47513	2.22768	1.59041	1.25639	1.53084	1.58305	1.48184	1.60724	1.49392	1.56947	1.26377	1.49848	1.52201	1.40275	1.58637	2.18485	1.47708	1.12692	2.14989	1.51288	1.25739	1.41738	1.23603	1.08709	1.9815	1.65304	1.47643	1.49729	1.82456	0.995625	1.50613	1.36452	1.34697	1.48751
AT1G64580.1	1.12421	1.52167	1.26561	1.40084	1.30514	1.18727	1.55795	1.52183	1.66804	1.19631	1.49455	1.87008	1.34644	1.18059	0.856704	1.38587	2.05057	1.76492	1.16348	1.92347	1.58016	1.24596	1.56634	1.38415	1.42409	1.18573	1.39001	1.31589	1.27679	0.908294	2.07615	1.41921	1.14156	1.86778	1.50521	1.21736	1.5728	1.16621	1.27706	1.88445	1.51665	1.37128	1.38765	1.99922	0.701566	0.99376	0.898206	1.26192	1.23162
AT1G63150.1	1.23114	1.56033	1.24226	1.33171	1.30348	1.10852	1.39817	1.44611	1.46946	1.15242	1.3445	1.70296	1.29021	1.1844	0.788923	1.32725	1.90841	1.53091	1.14038	1.55004	1.43887	1.25226	1.4357	1.45587	1.48945	1.27921	1.44217	1.39006	1.22392	0.883015	1.91188	1.30667	1.0385	1.74217	1.52835	1.18526	1.3572	1.09961	1.32432	1.70242	1.60684	1.31548	1.29736	1.74643	0.714997	0.903504	0.874051	1.16865	1.21248
AT1G52620.1	1.54094	1.71218	1.31161	1.29932	1.59541	1.33427	1.32461	1.54465	1.11709	1.22763	1.51511	1.95673	1.60908	1.30732	1.30441	1.5189	1.95561	1.85333	1.29389	1.90955	1.71121	1.50378	1.68752	1.45967	1.64188	1.476	1.43276	1.41784	1.45999	1.42315	1.94621	1.32298	1.23901	1.66638	1.55226	1.30888	1.33847	1.30013	1.40807	1.87383	1.70053	1.50511	1.32972	1.84077	1.08961	1.41799	1.27241	1.36112	1.28605
AT1G31840.1	1.51771	1.89498	1.35068	1.51027	1.42238	1.3602	1.52457	1.45861	1.48252	1.23366	1.62526	2.11769	1.5759	1.27489	1.53591	1.50098	2.2826	1.74819	1.34903	1.56298	1.63956	1.16144	1.62702	1.52717	1.46218	1.6154	1.53254	1.49713	1.35981	1.62845	2.28884	1.53377	1.26077	2.11806	1.41347	1.28929	1.45304	1.34296	1.28987	2.0405	1.76472	1.46093	1.50484	1.85996	0.955235	1.58646	1.24352	1.37939	1.19889
AT1G09900.1	1.4437	1.91269	1.38613	1.20457	1.18347	0.772053	1.32061	1.24636	1.21659	1.18352	1.20647	1.64485	1.08861	1.23343	1.12335	1.07982	2.15357	1.25709	0.789989	1.64321	1.20215	1.23244	1.23331	1.4329	1.35101	1.41413	1.39054	1.47539	1.11981	1.07407	2.11443	1.22743	0.354352	1.54663	1.26853	1.20852	1.31983	0.774967	1.16657	1.57993	1.42791	1.06972	1.22876	1.55764	0.817299	1.0864	0.946018	1.1466	1.13438
AH023537-RA	1.38797	1.74403	1.57099	1.0881	1.44711	1.25098	1.09843	1.48841	1.15794	1.15388	1.45344	1.83737	1.38569	1.26406	1.14021	1.37222	2.09693	1.38643	1.33008	1.74274	1.46327	1.38238	1.44562	1.60826	1.50895	1.60508	1.66977	1.57714	1.2738	1.43849	2.08351	1.13083	1.11648	1.81983	1.39631	1.2559	1.13149	1.30262	1.1658	1.69566	1.71667	1.33442	1.11029	1.82117	0.871668	1.39102	1.3138	1.31717	1.33983
AH022052-RA	1.40601	1.81547	1.53455	1.3406	1.49823	1.30257	1.24566	1.64786	1.5147	1.38869	1.45921	1.92149	1.46534	1.0205	1.38017	1.43282	2.31289	1.35875	1.31842	1.50557	1.6069	1.30362	1.66566	1.47694	1.66005	1.48692	1.4834	1.66794	1.30188	1.47744	2.32698	1.38805	1.12555	1.88598	1.65975	1.01937	1.21369	1.31384	1.35267	1.94434	1.71072	1.41694	1.36389	1.69459	0.959342	1.49874	1.41324	1.37157	1.62948
AH021870-RA	1.35111	1.88385	1.34491	1.33138	1.19129	1.30784	1.27868	1.32662	1.41504	1.21249	1.44999	1.80218	1.41911	1.28084	1.17507	1.23246	2.23262	1.83935	1.24151	2.48251	1.64919	1.2578	1.71125	1.4069	1.53505	1.49968	1.44111	1.56097	1.22362	1.57715	2.27232	1.42104	1.07938	1.76433	1.45377	1.25257	1.24814	1.21975	1.34326	1.85281	1.66706	1.19384	1.41783	?	-214748364	1.028	1.31102	1.22903	1.25329
AH020450-RA	1.54016	1.78526	1.4242	1.32393	1.28653	1.28419	1.55738	1.4038	1.399	1.25287	1.16106	1.83575	1.20437	1.298	1.0056	1.42851	2.01377	1.9654	1.26267	1.76896	1.35786	1.466	1.37022	1.51715	1.53885	1.47717	1.52416	1.4818	1.1732	1.00712	2.03725	1.34914	1.2046	1.57212	1.54348	1.28054	1.54067	1.26075	1.16326	1.62879	1.64796	1.43176	1.32791	1.97681	0.961385	1.06241	1.05728	1.12213	1.22046
AH019806-RA	1.37791	1.89267	1.54312	1.26774	1.33256	1.37483	1.33477	1.38338	1.37113	1.27636	1.0653	1.89601	1.16993	1.37283	1.34904	1.22747	2.45289	1.65371	1.29041	1.56816	1.38703	1.37715	1.43133	1.40702	1.4384	1.48165	1.40795	1.52298	1.17704	1.31924	2.3903	1.2656	1.16362	1.85247	1.32799	1.30138	1.42756	1.29453	1.07539	1.82365	1.65808	1.21681	1.24187	1.78748	1.05076	1.35455	1.137	1.03907	1.19179
AH018876-RA	?	-214748364	2.35929	1.82492	1.74666	1.77114	1.77645	1.79861	1.79358	1.82095	1.80618	1.76441	2.35029	1.80386	2.30765	2.00164	1.99885	2.14684	1.85853	1.81856	2.02456	1.74509	2.00088	1.75529	1.95305	1.5886	1.90592	1.85413	1.96588	1.73343	1.65674	2.17468	1.92958	1.70081	2.26076	1.77792	2.17425	1.72923	1.79674	2.86244	2.43339	2.37787	2.11704	1.8873	1.93057	?	-214748364	1.72609	1.76842
AH018654-RA	1.29125	1.78004	1.32357	1.3507	1.44444	1.18823	1.43332	1.73411	1.4627	1.15891	1.51274	2.07053	1.34727	1.29491	0.919156	1.19416	1.99367	1.45271	1.23455	1.59081	1.58539	1.33316	1.57152	1.39082	1.72506	1.43616	1.39258	1.41102	1.11661	1.21297	2.04073	1.34393	1.08363	1.70347	1.57021	1.25735	1.45324	1.1953	1.4161	1.97034	1.5999	1.17766	1.33046	1.63847	0.654072	1.01668	0.936657	1.23812	1.15966
AH018525-RA	1.53083	1.75437	1.34764	0.529571	1.42453	1.22309	1.18648	1.4923	1.26251	1.09076	1.50125	1.76602	1.37753	1.36289	1.22541	1.33321	2.09163	1.76555	1.25038	1.65837	1.56779	1.34395	1.54655	1.52515	1.48902	1.52548	1.53189	1.4582	1.28584	1.39812	2.13935	0.553872	1.16663	1.63418	1.37011	1.31823	1.16118	1.2542	1.45185	1.65545	1.90939	1.30282	0.556663	1.74283	0.938055	1.33161	1.17561	1.35232	1.28519
AH016354-RA	1.49226	1.78918	1.76502	1.44387	1.38594	1.59344	1.35111	1.4852	1.55525	1.48093	1.39357	?	-214748364	1.4171	1.50769	1.21675	1.65542	2.70587	1.74437	1.64858	1.75945	1.53574	1.41769	1.49889	1.67819	1.61194	1.50481	1.68168	1.90494	1.37902	1.39383	2.70587	1.41833	1.37758	1.95257	1.58849	1.50915	1.38528	1.58319	1.50897	2.32482	1.77702	1.62492	1.45104	1.63536	1.10235	1.41612	1.4605	1.38901
AH016090-RA	1.52625	2.05261	1.2357	1.21742	1.39222	1.36147	0.486435	1.49428	1.25575	1.24055	1.4928	1.75182	1.28386	1.1524	1.40628	1.48451	2.08373	1.49268	1.34665	1.50098	1.41557	1.43797	1.4097	1.42679	1.36183	1.31182	1.41182	1.4096	1.19998	1.27644	2.10897	1.2059	1.30141	1.65369	1.38074	1.14504	0.446713	1.36149	1.10379	1.69191	1.74789	1.47344	1.21443	1.63641	1.07535	1.31733	1.02362	1.40936	1.23723
AH015741-RA	1.36707	1.92743	1.70186	1.33288	1.43733	1.3249	1.44525	1.43779	1.53221	1.38318	1.36338	1.9327	1.41895	1.34231	1.63029	1.35806	1.97912	1.91112	1.32492	2.05639	1.67796	1.47614	1.6126	1.57202	1.52613	1.49963	1.58569	1.81999	1.39539	1.34335	1.94371	1.33309	1.35491	1.76258	1.6946	1.29714	1.35021	1.29579	1.18395	1.90089	1.7481	1.38374	1.33954	1.97882	0.995937	1.30578	1.18666	1.26621	1.4646
AH012776-RA	1.31931	2.08091	1.32746	1.43413	1.18843	1.34346	1.32542	1.35413	1.39431	1.36294	1.4531	1.92466	1.3952	1.37161	2.0958	1.45268	2.02388	1.81762	1.38958	2.24313	1.47008	1.03037	1.47519	1.43832	1.49764	1.36234	1.46071	1.44179	1.35764	1.48508	2.07533	1.41121	1.37851	1.76257	1.54139	1.3735	1.37134	1.39031	1.26703	1.90681	1.67129	1.47278	1.40119	2.02262	1.17772	1.54987	1.30182	1.41607	1.0402
AH011924-RA	1.42639	1.68562	1.34651	1.2886	1.1833	1.19023	1.24456	1.41727	1.19516	1.3136	1.27412	1.952	1.3272	1.33099	1.31031	1.40825	1.92616	1.6656	1.20903	1.57625	1.43739	1.35904	1.4416	1.35657	1.30275	1.2728	1.36183	1.46581	1.3138	1.20526	1.93501	1.2719	0.989446	1.7733	1.26533	1.32139	1.24584	1.23945	1.29891	1.99209	1.66256	1.38506	1.25407	1.7319	0.948766	1.25349	1.17813	1.23035	1.14388
AH011550-RA	1.63848	2.38881	1.40887	1.00454	1.15308	1.25313	1.11712	1.16224	0.98362	0.967941	1.19795	1.40033	1.0528	1.25634	1.2889	1.34444	1.89832	1.46281	1.27537	1.57077	1.29331	1.2092	1.28486	1.56121	1.38526	1.45477	1.61191	1.54493	1.11433	1.12773	1.88797	0.995188	1.04814	1.63693	1.2435	1.32325	1.0846	1.25421	1.30233	1.42158	1.55664	1.34025	1.00443	1.80426	1.09959	1.23443	1.07235	1.18168	1.26171
AH011188-RA	1.06389	1.48249	1.18725	1.16427	1.23618	1.20351	1.19188	1.44136	1.19252	1.17171	1.11846	1.96401	1.10206	1.37554	?	-214748364	1.11528	1.77006	1.74825	1.37203	2.30598	1.25889	1.27512	1.25042	1.27756	1.13945	1.54108	1.34614	1.25339	1.08307	0.932652	1.73223	1.15575	0.975337	1.46135	1.09594	1.31039	1.15821	1.28264	2.47412	1.86368	1.34901	1.1061	1.14126	1.99421	0.799791	0.982806	0.962743	1.21128
AH011186-RA	1.43993	1.81976	1.54595	1.26083	1.41426	1.4218	1.62409	1.71927	1.4395	1.64056	1.19679	2.40319	1.21987	1.6193	?	-214748364	1.16631	2.05136	2.30956	1.45313	?	-214748364	1.41268	1.56291	1.42544	1.3604	1.41273	1.85593	1.40042	1.52472	1.17878	1.13282	1.99529	1.324	1.20137	1.62035	1.24857	1.52316	1.66139	1.46882	?	-214748364	2.13529	1.45924	1.14281	1.30227	2.59807	1.57621	1.16596
AH011185-RA	1.71226	1.78293	1.48679	1.32179	1.40947	1.37483	1.49745	1.56326	1.41069	1.4372	1.16892	2.13158	1.22194	1.41095	0.772869	1.22581	1.98515	1.98859	1.42742	?	-214748364	1.32451	1.53962	1.30723	1.47202	1.50106	1.68721	1.49589	1.59969	1.20696	0.937507	1.99447	1.33641	1.09716	1.53465	1.43733	1.4119	1.48082	1.40992	1.37716	2.05936	1.51381	1.19588	1.32933	2.7222	0.919244	0.935859	0.976703	1.17569
AH011181-RA	1.27457	1.84217	1.21074	1.10636	1.21735	1.2782	1.24246	1.27699	1.2838	1.18833	1.01725	1.48447	1.00504	1.22805	1.01904	1.05959	1.98764	1.76075	1.20977	1.5155	1.35768	1.30177	1.35768	1.48556	1.40052	1.35467	1.44648	1.36645	0.988891	1.01673	1.96883	1.10943	1.069	1.56257	1.29047	1.19233	1.29274	1.21893	1.06417	1.43126	1.54862	1.03579	1.10129	1.73845	0.816851	1.05779	0.951842	1.05722	1.07839
AH011179-RA	1.33801	1.83058	1.30922	1.3891	1.33458	1.30476	1.47584	1.51289	1.48763	1.29059	1.37307	2.00793	1.2501	1.29359	0.863217	1.30746	1.92526	1.68489	1.31736	1.68122	1.48609	1.39963	1.29304	1.40706	1.43829	1.44378	1.4198	1.43143	1.25445	0.945474	1.97552	1.3758	1.10243	1.6854	1.48264	1.25918	1.44837	1.32755	1.29131	1.91105	1.50204	1.28841	1.38054	1.75993	0.850952	0.963138	0.942824	1.13428	1.32942
AH011178-RA	2.19342	2.16294	1.73978	1.49972	1.56814	1.62852	1.73815	1.54946	1.50332	1.33644	1.27216	2.14672	1.33508	1.73481	0.798639	1.49196	1.94208	?	-214748364	1.58011	?	-214748364	1.40178	1.76978	1.41308	2.11064	1.93342	1.72849	2.12644	2.34617	1.4543	0.891074	1.93543	1.53903	1.37551	1.69617	1.92258	1.78852	1.63785	1.70294	1.85756	2.07585	1.79428	1.42026	1.52963	?	-214748364	0.631603	0.864297
AH011177-RA	1.33139	1.81022	1.31532	1.26292	1.41034	1.27266	1.34197	1.49086	1.38723	1.30324	1.13216	2.03136	1.19755	1.36085	0.878417	1.21245	2.0729	1.78599	1.34026	1.83442	1.29506	1.44201	1.26011	1.4257	1.35927	1.54213	1.42935	1.46524	1.16647	0.965971	2.0334	1.28003	1.1204	1.55232	1.38941	1.35463	1.36639	1.34957	1.53508	2.01523	1.51113	1.20571	1.27105	1.7922	0.894647	0.987962	0.979169	1.12231	1.33609
AH011176-RA	1.34228	1.94199	1.31464	1.31004	1.44891	1.34712	1.32562	1.58794	1.38335	1.27774	1.19903	2.1888	1.21594	1.42055	0.905766	1.259	2.06915	2.0889	1.39165	2.47009	1.35624	1.48354	1.31969	1.43452	1.47072	1.54286	1.46109	1.48044	1.19374	0.98263	2.0217	1.29953	1.11029	1.58521	1.42333	1.41203	1.38347	1.37347	1.39251	2.09329	1.53664	1.24479	1.31453	2.24283	0.856561	1.00195	0.982523	1.16358	1.37137
AH011175-RA	1.16053	1.54954	1.25682	1.20418	1.20381	1.25369	1.27036	1.34478	1.30617	1.32624	1.12797	1.84367	1.06535	1.17968	0.77773	1.13782	1.95796	1.78715	1.33811	1.75522	1.27441	1.21969	1.26879	1.26911	1.28605	1.37332	1.32414	1.30295	1.04624	0.936383	1.95102	1.23027	1.033	1.72517	1.27843	1.11517	1.33949	1.28016	1.52316	1.74556	1.49586	1.13383	1.20729	2.11673	0.872282	0.948333	0.957193	1.17408	1.25185
AH010751-RA	1.3865	1.71058	1.3288	1.17221	1.28307	0.950082	1.35827	1.29589	1.29562	1.28398	1.17901	1.67167	1.13636	1.18619	1.23016	1.21812	1.893	1.45261	0.984382	1.5336	1.19793	1.33837	1.19563	1.36177	1.29053	1.33653	1.31481	1.45792	1.1724	1.12125	1.94205	1.18334	0.755024	1.64697	1.23148	1.14088	1.34635	0.96883	1.48168	1.73272	1.56462	1.19162	1.17	1.64664	0.836347	1.12431	1.01796	1.16844	1.36327
AH008927-RA	1.46133	1.97224	1.32569	1.20798	1.25537	0.817795	1.34549	1.37304	1.34198	1.07289	1.35801	1.87166	1.29147	1.18051	1.46598	1.22238	2.12386	1.34203	0.818182	1.74307	1.45403	1.25821	1.31524	1.43178	1.31736	1.28542	1.41654	1.45393	1.31992	1.10418	2.1629	1.30049	0.31196	1.62193	1.30757	1.13789	1.3368	0.824233	1.1547	1.73484	1.49833	1.23416	1.27904	2.03834	0.905892	1.16391	0.967479	1.09546	1.22101
AH008653-RA	1.43402	1.75415	1.25395	1.343	1.22407	1.11036	1.30232	0.898007	1.38697	1.4061	1.32291	1.89021	1.46488	1.37535	1.43525	1.27659	2.18301	1.90644	1.14229	1.78064	1.3706	1.22287	1.34407	1.39144	1.32313	1.53862	1.35112	1.31427	1.35937	1.3869	2.15741	1.30869	1.25137	1.66319	1.4751	1.37208	1.23061	1.14772	1.12383	1.84445	1.75628	1.27659	1.27375	1.75904	0.991674	1.40119	1.16837	1.25845	1.1739
AH008138-RA	1.66196	1.7502	1.37617	1.10329	1.22701	1.20515	1.19791	1.26848	0.857854	1.20796	1.26004	1.76478	1.19776	1.1811	1.0008	1.22373	1.89903	1.68589	1.25491	1.73757	1.28621	1.2148	1.28267	1.34872	1.40928	1.41267	1.34027	1.4284	1.14216	1.24291	1.89513	1.17052	1.15236	1.92942	1.18893	1.19975	1.14103	1.23109	1.43581	1.729	1.60928	1.23164	1.18124	1.97342	1.08912	1.21739	1.19136	1.25725	1.25623
AH005647-RA	1.3027	1.99303	1.35677	1.38692	1.22528	1.15858	1.31323	1.18965	1.451	1.17607	1.38453	1.90294	1.28445	1.21927	1.2519	1.31488	2.04917	1.82773	1.14804	1.93247	1.51999	1.15746	1.46222	1.35857	1.50401	1.46061	1.39607	1.57846	1.1806	1.39895	2.02535	1.42525	1.05527	1.72807	1.4471	1.18628	1.28424	1.16562	1.18565	1.9915	1.51763	1.32616	1.42312	2.49656	0.933633	1.36846	1.19733	1.21592	1.00831
AH004914-RA	1.15003	2.02984	1.37625	1.29272	1.39346	1.36256	1.38378	1.50099	1.34688	1.24648	1.32998	1.69686	1.33513	1.28723	1.43652	1.3697	2.14458	1.73351	1.37437	1.66143	1.44676	1.4243	1.39629	1.56728	1.5024	1.09914	1.60372	1.50432	1.36753	1.47084	2.13337	1.27771	1.3059	1.658	1.42448	1.28634	1.3534	1.38331	1.19935	1.64898	1.77913	1.35397	1.28095	1.86609	1.19481	1.45164	1.3207	1.31296	1.40691
AH004259-RA	?	-214748364	2.39677	1.90787	2.04087	2.04735	2.02467	2.11911	1.94553	?	-214748364	2.26331	1.88334	2.28498	1.89601	2.27595	1.98412	2.01997	2.15802	2.108	1.84981	1.74416	1.93506	2.15726	1.93309	2.05787	1.99868	2.28812	2.06019	1.99838	1.86751	1.86345	2.1439	1.87661	1.79743	2.15409	1.92994	2.18328	2.19514	1.95229	1.57444	2.15481	2.74091	1.99069	1.97408	2.0692	1.52939	1.79364	1.61845
AH002846-RA	1.38416	1.87374	1.37849	1.11353	1.36472	1.24938	1.3085	1.44237	1.01875	1.31347	1.39438	1.98007	1.38487	1.20475	1.21469	1.23718	1.85561	1.53335	1.21915	1.83191	1.36721	1.37753	1.35778	1.43464	1.37724	1.312	1.37763	1.49338	1.26813	1.24705	1.81512	1.16568	1.10073	1.73961	1.34976	1.1894	1.21614	1.24595	1.27722	1.91563	1.5414	1.22579	1.17309	1.81698	0.956746	1.28132	1.13063	1.36314	1.02105
AH002755-RA	1.83988	2.25375	1.8674	2.03276	1.94171	1.73513	1.7521	1.92328	1.60155	1.78464	1.89014	2.2155	1.70463	1.75721	1.64419	1.87962	?	-214748364	2.12328	1.72444	1.63719	2.01791	1.9224	1.94733	2.00431	1.94296	2.09026	1.94358	1.95439	1.62528	1.66454	?	-214748364	1.9192	1.68124	2.10715	2.23163	1.74852	1.74427	1.66522	1.86748	2.30835	1.90059	1.81194	1.95466	1.89622	1.71541	1.70423	1.78861
AH002709-RA	1.49198	1.7312	1.39464	1.33677	1.58725	1.37945	1.33669	1.77691	1.31996	1.08562	1.62765	1.93825	1.51191	1.29143	1.35931	1.4047	2.35298	1.69776	1.38548	1.8232	1.6579	1.36858	1.67019	1.45499	1.55178	1.35682	1.48445	1.45127	1.32991	1.76561	2.33778	1.36086	1.22541	1.95233	1.66787	1.28237	1.27864	1.39323	1.09236	1.62984	1.81458	1.39899	1.3349	1.73381	0.953154	1.51389	1.31026	1.39116	1.44471
AH001900-RA	1.41853	1.80261	1.30263	1.24844	1.40853	1.24537	0.916982	1.7273	1.39277	1.04921	1.5584	1.89161	1.55261	1.20199	1.24813	1.26117	2.11501	1.7373	1.18768	1.75678	1.68377	1.4113	1.80225	1.43067	1.50533	1.2452	1.38011	1.40759	1.3078	1.70186	2.16384	1.22122	1.10414	1.70338	1.51164	1.18581	0.911756	1.18808	1.03162	1.92561	1.56009	1.24321	1.21118	1.90145	0.956746	1.33823	1.23807	1.33072	1.20089
AH001564-RA	2.01946	2.18653	1.17175	1.55547	1.58603	1.49883	1.70125	1.66733	1.7863	1.47388	1.73418	2.20877	1.56087	1.48276	1.57471	1.55119	2.36396	1.84806	1.50776	2.01698	2.32295	1.6863	2.21896	1.48295	1.94287	1.63273	1.43472	1.26341	1.53621	1.55336	2.32017	1.61641	1.35624	2.04264	1.82988	1.45696	1.66669	1.45589	1.42068	2.34264	1.96516	1.5125	1.66111	2.11731	1.17811	1.58908	1.40398	1.57314	1.32591
AH001327-RA	1.52593	1.87515	1.23157	1.42856	0.47786	1.30708	1.54006	1.17157	1.53218	1.26717	1.47991	1.71717	1.3873	1.38208	1.48295	1.33933	2.137	1.46615	1.30165	1.56625	1.66367	1.23354	1.63197	1.42373	1.37006	1.53828	1.40683	1.37423	1.33578	1.40555	2.12563	1.46329	1.1647	1.78386	1.52698	1.35022	1.43924	1.30992	1.29875	1.71767	1.59923	1.33678	1.46733	1.75152	1.01325	1.41322	1.22309	1.37036	0.477106
[truncated: 67 more columns]

## Sheet: Caption
Table. Estimates of Evolutionary Divergence between Sequences
The number of base substitutions per site from between sequences are shown. Standard error estimate(s) are shown above the diagonal. Analyses were conducted using the Kimura 2-parameter model [1]. The analytical procedure encompassed 102 coding nucleotide sequences using 1st, 2nd, 3rd, and non-coding positions. The pairwise deletion option was applied to all ambiguous positions for each sequence …
1. Kimura M. (1980). A simple method for estimating evolutionary rate of base substitutions through comparative studies of nucleotide sequences. Journal of Molecular Evolution 16:111-120.
2. Kumar S., Stecher G., Suleski M., Sanderford M., Sharma S., and Tamura K. (2024). Molecular Evolutionary Genetics Analysis Version 12 for adaptive and green computing. Molecular Biology and Evolution 41:1-9.
Disclaimer: While every effort has been made to ensure the accuracy of the caption, it is provided "as is" without warranty of any kind. Users are advised to thoroughly review the caption before its use for any purpose and report any errors or issues to the authors at www.megasoftware.net. The authors and their employers disclaim any liability for damages, including but not limited to special or …
