# Supplementary material for: Bioinformatics Analysis Reveals PPR Genes Modulation by Ahyp-miR0005 Under Abiotic Stress Across Diverse Plant Species
Source: Plants (Basel). 2025 Sep 3;14(17):2757. doi: 10.3390/plants14172757 (PMC12430068; doi:10.3390/plants14172757)
Supplement: Supplementary file 1 [file plants-14-02757-s001.zip › Table S7_HeatMap_PPRs.xlsx]

## Sheet: Datos HeatMap N01
	Table S7. Expression profile of PPR transcripts under abiotic stress conditions for Arabidopsis.
	Gene	Cold	Osmotic	Salt	Drougth	UV-B	Heat 3h	Heat 4h
	AT1G03520	0.02	-0.04	0.21	-0.39	-1.05	-0.57	0.41
	AT1G06580	-0.91	1.62	-0.43	1.24	0.11	-0.42	1.6
	AT1G07740	-0.77	-0.77	-0.15	-0.88	-0.68	-1.38	-0.42
	AT1G09680	-1.69	0.02	-0.51	0	-0.45	-3.31	1.37
	AT1G09900	0.21	-1.08	-0.79	-0.23	-0.3	-0.4	0.72
	AT1G11710	-0.21	0.17	0.15	0.13	1.05	-0.11	1.26
	AT1G12700	-0.27	-0.58	-0.2	-0.34	-0.92	-1.03	1.29
	AT1G31840	-0.65	-0.72	-0.38	-0.39	-0.71	-0.48	0.48
	AT1G52620	-0.26	-0.09	-0.04	-0.15	-0.35	-0.6	0.29
	AT1G62590	0.22	-0.02	0.42	0.1	-0.59	0.23	1.13
	AT1G62670	-0.52	-1.76	-0.16	-0.47	-1.95	-2.94	1.18
	AT1G62680	1.46	-0.29	-0.39	1.01	0.98	0.41	1.98
	AT1G62914	-0.15	0.17	-1.9	0.42	-0.52	-0.22	-0.98
	AT1G62930	0.63	0.16	-0.12	-0.04	0.27	-0.02	0.7
	AT1G63070	1.85	0.05	1.6	-0.05	0.09	2.73	4.16
	AT1G63080	-0.42	-0.53	-0.07	-0.33	-0.59	-0.54	0.85
	AT1G63130	0.19	-0.33	-0.24	-0.28	-0.63	-0.93	0.73
	AT1G63150	0.28	-0.14	-0.12	-0.02	0.22	0.15	1.56
	AT1G63230	-0.07	-0.85	-0.22	-0.03	-0.5	-0.66	0.39
	AT1G63330	0.22	-0.02	0.42	0.1	-0.59	0.23	1.13
	AT1G64100	-0.47	0.52	-0.1	-0.05	0.1	0.49	-0.16
	AT1G64580	-0.4	-0.8	-0.09	0.12	0	-0.6	0.23
	AT1G74900	-0.08	-1.21	-0.81	-0.32	0.05	-0.71	0.21
	AT2G01740	-0.38	-0.41	-0.6	-0.29	0.46	0.65	1.1
	AT2G06000	-0.13	-0.6	-0.33	0.11	-0.04	0.36	0.39
	AT2G31400	0.01	0.04	0.07	0.33	0.27	-1.58	-0.29
	AT2G39500	0.02	-0.41	-0.01	-0.69	-0.19	-0.01	0.68
	AT2G41720	-0.01	-1.31	-0.42	-0.13	-0.02	-0.07	0.74
	AT2G42910	-0.03	-0.67	-0.63	-0.37	0	-0.31	0.73
	AT3G04760	-0.3	-0.77	-0.39	0.05	-0.61	-0.95	0.51
	AT3G16010	-0.18	-0.07	0.16	0.05	0.07	0	1.24
	AT3G16710	0.08	-0.13	0.31	-0.11	-0.17	-0.59	-0.11
	AT3G22670	-0.02	-0.58	-0.15	-0.41	-0.1	-1.42	0.43
	AT4G02820	0.57	-0.6	-0.35	0	0.98	0.05	1.12
	AT4G19690	0.86	2.48	1.02	2.01	1.12	3.34	1.85
	AT4G20090	1.3	-0.45	-0.17	0.71	0.85	0.83	0.91
	AT4G26800	-1.84	-1.15	-1.49	-1.15	2.5	2.62	4.56
	AT4G29210	-0.44	1.69	0.73	1.23	1.1	-0.42	-0.36
	AT4G31850	-0.09	-1.02	-0.4	-0.34	-0.34	-1.01	0.3
	AT4G39620	-0.35	-0.96	-0.3	-0.29	-0.31	-0.73	0.45
	AT5G02860	-0.75	-0.09	0.02	-0.04	-1.13	-0.04	0.71
	AT5G15010	-0.55	-1.06	-0.15	-0.03	-0.27	-1.66	0.96
	AT5G16640	0.17	-0.61	-0.04	0.17	-0.01	-0.51	-0.14
	AT5G22850	-0.36	0.1	0.39	0.26	0.04	0	-0.16
	AT5G38730	-0.55	-0.14	-0.04	-0.09	-0.26	-0.44	1.45
	AT5G39710	0.16	-0.72	-0.6	-0.31	0.01	-0.65	0.82
	AT5G39980	-0.15	-0.62	-0.27	-0.34	-0.59	-1.41	-0.04
	AT5G40690	0.31	0.47	0.48	0.49	5.2	1.13	-0.34
	AT5G41170	0.23	0.75	0.16	0.18	0.74	-0.7	-0.03
	AT5G46100	-0.17	-0.47	0.11	0.08	-0.27	0.08	0.9
	AT5G46580	0.03	-1.01	-1.09	-0.37	0.03	0	0.59
	AT5G46680	-0.49	0.13	0.56	0.15	0.31	0.47	0.82
	AT5G61990	-0.66	-0.19	0.3	-0.36	0.26	-0.21	0.63
	AT5G67480	-0.18	1.05	-0.51	0.51	-1.39	1.54	-1.14
	Gene expression under stress conditions using the Arabidopsis eFP Browser. Cold (4 °C), osmotic (300 mM mannitol), salinity (150 mM NaCl), drought (15 min hot air), UV-B (15 min fluorescence), and heat (38 °C for 3 h and 4 h with recovery at 25 °C).
