# Supplementary material for: Bioinformatics Analysis Reveals PPR Genes Modulation by Ahyp-miR0005 Under Abiotic Stress Across Diverse Plant Species
Source: Plants (Basel). 2025 Sep 3;14(17):2757. doi: 10.3390/plants14172757 (PMC12430068; doi:10.3390/plants14172757)
Supplement: Supplementary file 1 [file plants-14-02757-s001.zip › Table S8_Changes_in_eFP.xlsx]

## Sheet: Hoja1
Table S8. Changes in EFP values with the highest expression change under stress and heat stress in the heatmap
GENE	CONDITION	LOG2_CHANGE	|LOG2_CHANGE|
AT5G40690	UV-B	5.2	5.2
AT4G26800	HEAT 4H	4.56	4.56
AT1G63070	HEAT 4H	4.16	4.16
AT4G19690	HEAT 3H	3.34	3.34
AT1G09680	HEAT 3H	-3.31	3.31
AT1G62670	HEAT 3H	-2.94	2.94
AT1G62680	HEAT 4H	1.98	1.98
AT1G62914	SALT	-1.9	1.9
AT4G29210	OSMOTIC	1.69	1.69
AT5G15010	HEAT 3H	-1.66	1.66
Heat 4h	Delta 4h-3h	|Delta 4h-3h|
1.37	4.68	4.68
1.18	4.12	4.12
0.96	2.62	2.62
1.29	2.32	2.32
1.6	2.02	2.02
4.56	1.94	1.94
-1.14	-2.68	2.68
1.85	-1.49	1.49
-0.34	-1.47	1.47
-0.98	-0.76	0.76
-0.16	-0.65	0.65
-0.16	-0.16	0.16

## Sheet: Hoja2
Gene	Heat 3h
AT1G09680	-3.31
AT1G62670	-2.94
AT5G15010	-1.66
AT1G12700	-1.03
AT1G06580	-0.42
AT4G26800	2.62
AT5G67480	1.54
AT4G19690	3.34
AT5G40690	1.13
AT1G62914	-0.22
AT1G64100	0.49
AT5G22850	0
